# Supplementary material for: A subduction influence on ocean ridge basalts outside the Pacific subduction shield
Source: Nat Commun. 2021 Aug 6;12:4757. doi: 10.1038/s41467-021-25027-2 (PMC8346520; doi:10.1038/s41467-021-25027-2)
Supplement: Supplementary file 4 — Dataset 2 [file 41467_2021_25027_MOESM4_ESM.xlsx]

## Sheet: Data 2
Supplementary Data 2. LA-ICP-MS measurement on K2O, TiO2, Ba, La, Ce, Sr, Nd, Sm, Nb, Pb, Rb, Th and U, and FTIR measurement on H2O contents for Gakkel MORB
Sample ID	Material	Location	Latitude (°N)	Longitude (°E)	Depth	Along-axis distance (km)	K2O	TiO2	H2Oa	Ba	La	Ce	Sr	Nd	Sm	Nb	Pb	Rb	Th	U	Rb/Nb	Ba/Nb	Nb/U	Ce/Pb	Th/Nb	pass BABB filterb	H2O/Ce	Reference
HLY0102-006-001	GL	WVZ	84.1292	0.516667	-3617.5	171.217	0.143204	1.70194	0.356	23.3487	3.60398	11.3982	136.467	11.0525	3.96748	2.35291	0.525219	1.84861	0.187674	0.0564446	0.785671	9.92334	41.6853	21.7018	0.0797627	TRUE	312.33
HLY0102-006-002	GL	WVZ	84.1292	0.516667	-3617.5	171.217	0.14761	1.68755		23.4347	3.61849	11.4333	133.824	11.098	3.87742	2.3748	0.520995	1.81057	0.188146	0.0660303	0.762412	9.8681	35.9653	21.9452	0.0792262	TRUE
HLY0102-006-HE	GL	WVZ	84.1292	0.516667	-3617.5	171.217	0.145406	1.72826		23.592	3.71222	11.5932	136.584	11.4662	3.93631	2.33824	0.498105	1.87457	0.185151	0.064845	0.8017	10.0896	36.0589	23.2746	0.0791842	TRUE
HLY0102-007-001A	GL	WVZ	83.6	-3.11917	-3250	98.9709	0.205311	1.65468	0.435	38.1004	4.4531	13.1056	148.281	11.7674	3.87561	3.74188	0.590369	3.20089	0.282906	0.087243	0.855425	10.1822	42.8903	22.199	0.0756054	FALSE	331.919
HLY0102-007-001B	GL	WVZ	83.6	-3.11917	-3250	98.9709	0.211047	1.61842		38.3642	4.36709	12.9892	144.456	11.4417	3.84535	3.66861	0.589549	3.34369	0.283245	0.0933868	0.911433	10.4574	39.284	22.0324	0.0772076	TRUE
HLY0102-007-059	GL	WVZ	83.6	-3.11917	-3250	98.9709	0.213439	1.62498		37.7237	4.44135	12.9834	145.42	11.4268	3.80158	3.68588	0.598823	3.2771	0.285368	0.0871037	0.889094	10.2346	42.316	21.6816	0.0774219	TRUE
HLY0102-007-060	GL	WVZ	83.6	-3.11917	-3250	98.9709	0.20382	1.68189		39.5166	4.60201	13.5215	152.059	11.8985	4.1072	3.78389	0.640579	3.25814	0.296659	0.084759	0.861055	10.4434	44.6429	21.1083	0.0784004	TRUE
HLY0102-007-061	GL	WVZ	83.6	-3.11917	-3250	98.9709	0.267018	1.53781		60.135	5.13198	13.7732	144.911	11.1981	3.52032	4.97369	0.630504	4.86119	0.418472	0.122264	0.977382	12.0906	40.68	21.8448	0.0841371	TRUE
HLY0102-007-HE	GL	WVZ	83.6	-3.11917	-3250	98.9709	0.270374	1.53942		58.6062	5.05235	13.6552	141.605	10.9982	3.56902	4.71602	0.607915	4.74927	0.428534	0.118316	1.00705	12.427	39.8595	22.4623	0.0908678	TRUE
HLY0102-007-SG	GL	WVZ	83.6	-3.11917	-3250	98.9709	0.269511	1.53335		59.9683	5.12374	13.6695	144.519	11.2342	3.44976	4.88745	0.652554	4.91729	0.41304	0.119913	1.0061	12.2698	40.7583	20.9476	0.0845101	TRUE
HLY0102-008-001	GL	WVZ	82.8992	-6.2425	-4042	9.1	0.210989	1.52193	0.359	46.969	3.79818	11.2641	152.679	10.5711	3.45344	3.35411	0.558771	4.20174	0.23979	0.071507	1.25271	14.0034	46.906	20.1586	0.0714913	TRUE	318.713
HLY0102-008-008	GL	WVZ	82.8992	-6.2425	-4042	9.1	0.202104	1.57501		44.2483	3.90087	11.7575	150.418	10.698	3.60701	3.25108	0.545869	3.85929	0.244611	0.0761921	1.18708	13.6103	42.6696	21.5391	0.07524	TRUE
HLY0102-008-011	GL	WVZ	82.8992	-6.2425	-4042	9.1	0.204724	1.54937	0.368	43.9754	3.85068	11.6895	150.615	10.8974	3.64615	3.16054	0.592786	3.72921	0.244601	0.0758172	1.17993	13.9139	41.6862	19.7196	0.0773924	TRUE	314.812
HLY0102-008-013	GL	WVZ	82.8992	-6.2425	-4042	9.1	0.21003	1.51734	0.371	45.565	3.66624	11.23	151.369	10.4206	3.48884	3.33247	0.551738	4.11894	0.239472	0.0692488	1.236	13.6731	48.1231	20.3539	0.0718603	TRUE	330.364	van der Zwan, 2017
HLY0102-008-016	GL	WVZ	82.8992	-6.2425	-4042	9.1	0.210241	1.503		46.8413	3.73029	11.2776	148.814	10.3814	3.59225	3.28635	0.556859	4.03739	0.232122	0.0698844	1.22853	14.2533	47.0255	20.2522	0.0706321	TRUE
HLY0102-008-021	GL	WVZ	82.8992	-6.2425	-4042	9.1	0.201401	1.49963		42.7634	3.72147	11.1509	143.476	10.4632	3.51727	3.13665	0.528306	3.6428	0.244162	0.0684611	1.16137	13.6335	45.8165	21.1069	0.0778418	TRUE
HLY0102-008-025	GL	WVZ	82.8992	-6.2425	-4042	9.1	0.218465	1.49251		46.0917	3.77342	11.3322	151.174	10.3675	3.48909	3.26993	0.546693	4.03526	0.234781	0.0763192	1.23405	14.0956	42.8454	20.7286	0.0718	TRUE
HLY0102-008-HE1	GL	WVZ	82.8992	-6.2425	-4042	9.1	0.212081	1.52888		45.8673	3.73262	11.2971	148.039	10.4877	3.57875	3.18021	0.514804	3.91036	0.253591	0.0709748	1.22959	14.4227	44.8076	21.9445	0.0797404	TRUE
HLY0102-008-HE2	GL	WVZ	82.8992	-6.2425	-4042	9.1	0.210031	1.51731		45.699	3.69408	10.9661	145.873	10.2197	3.36879	3.19083	0.532928	3.92006	0.247636	0.0750797	1.22854	14.322	42.4992	20.577	0.0776086	TRUE
HLY0102-012-001	GL	WVZ	83.3425	-4.98083	-3007	61.4864	0.24559	1.76207		49.5986	5.17488	14.9019	161.67	12.7055	4.22548	4.20909	0.678955	3.84278	0.350919	0.104094	0.912973	11.7837	40.4356	21.9483	0.0833717	TRUE
HLY0102-012-007	GL	WVZ	83.3425	-4.98083	-3007	61.4864	0.243798	1.74242	0.5904	49.3441	5.20412	14.865	160.838	12.4604	4.03456	4.19021	0.719694	3.80007	0.363245	0.0960831	0.906893	11.776	43.6103	20.6546	0.0866888	TRUE	397.175	van der Zwan, 2017
HLY0102-012-013	GL	WVZ	83.3425	-4.98083	-3007	61.4864	0.247289	1.76669		49.5252	5.23959	14.9237	160.615	12.719	3.97832	4.14125	0.684141	3.78506	0.34088	0.102485	0.913989	11.959	40.4084	21.8137	0.0823133	TRUE
HLY0102-012-017	GL	WVZ	83.3425	-4.98083	-3007	61.4864	0.238914	1.76067	0.543	49.2838	5.22682	14.904	159.51	12.6603	4.04097	4.11572	0.728949	3.75321	0.348781	0.102663	0.911921	11.9745	40.0896	20.4459	0.0847437	TRUE	364.331	van der Zwan, 2017
HLY0102-013-005	GL	WVZ	83.34	-5.695	-3194.5	57.2268	0.240642	1.77976	0.541	50.5064	5.29628	15.102	162.709	13.2834	4.20095	4.25237	0.708019	3.76446	0.359093	0.103126	0.885262	11.8772	41.2349	21.3299	0.0844454	TRUE	358.231
HLY0102-014-001	GL	WVZ	83.425	-4.4725	-3151	73.7096	0.330485	1.83969		73.7301	6.41904	17.3654	173.849	14.0837	4.45866	5.68157	0.859438	5.6291	0.482826	0.139423	0.990765	12.9771	40.7505	20.2055	0.0849812	TRUE
HLY0102-014-002	GL	WVZ	83.425	-4.4725	-3151	73.7096	0.319971	1.85187	0.613	72.938	6.51719	17.5656	176.066	14.0324	4.47435	5.81811	0.832227	5.48002	0.498217	0.140777	0.94189	12.5364	41.3284	21.1067	0.0856321	TRUE	348.979	van der Zwan, 2017
HLY0102-014-006	GL	WVZ	83.425	-4.4725	-3151	73.7096	0.325838	1.82007		72.8442	6.34917	17.2055	176.19	13.8919	4.38337	5.68234	0.890846	5.66642	0.487036	0.135849	0.997197	12.8194	41.8285	19.3137	0.0857104	TRUE
HLY0102-014-010	GL	WVZ	83.425	-4.4725	-3151	73.7096	0.327977	1.82884		72.74	6.44084	17.1703	174.833	13.9738	4.38437	5.66641	0.828015	5.63921	0.500476	0.137101	0.995201	12.8371	41.3301	20.7368	0.0883234	TRUE
HLY0102-014-011	GL	WVZ	83.425	-4.4725	-3151	73.7096	0.330019	1.80905		71.5887	6.22096	17.0638	170.043	13.622	4.30438	5.598	0.835443	5.69567	0.465497	0.135229	1.01745	12.7883	41.3965	20.4248	0.0831542	TRUE
HLY0102-014-HE1	GL	WVZ	83.425	-4.4725	-3151	73.7096	0.316651	1.87785		75.1495	6.44966	17.7705	176.798	14.3201	4.37641	5.80475	0.793614	5.73587	0.507731	0.132466	0.988134	12.9462	43.8208	22.3918	0.0874681	FALSE
HLY0102-014-HE2	GL	WVZ	83.425	-4.4725	-3151	73.7096	0.317839	1.87316		71.0818	6.34416	17.1741	174.132	13.8154	4.36277	5.65071	0.739781	5.44778	0.495877	0.131068	0.964087	12.5793	43.1126	23.2151	0.0877549	FALSE
HLY0102-014-HE3	GL	WVZ	83.425	-4.4725	-3151	73.7096	0.319977	1.87531		74.3893	6.62058	17.8028	178.319	14.3051	4.69747	5.86397	0.773558	5.67719	0.519047	0.141503	0.968147	12.6858	41.4407	23.0142	0.0885146	TRUE
HLY0102-014-SG	GL	WVZ	83.425	-4.4725	-3151	73.7096	0.32732	1.79123		72.6059	6.27094	16.8613	170.451	13.5881	4.16448	5.592	0.839103	5.54258	0.474323	0.13349	0.991162	12.9839	41.8907	20.0944	0.0848218	TRUE
HLY0102-015-001	GL	WVZ	83.4542	-4.395	-3174.5	77.4136	0.283931	2.18385		59.8017	6.14269	17.5558	172.23	15.0494	4.9155	4.84682	0.822917	4.67151	0.405054	0.12095	0.963832	12.3383	40.073	21.3337	0.0835711	TRUE
HLY0102-015-002	GL	WVZ	83.4542	-4.395	-3174.5	77.4136	0.27827	2.03087	0.555	63.3759	5.97151	16.8434	174.382	13.753	4.59406	4.84632	0.808047	4.87964	0.424425	0.115865	1.00688	13.0771	41.8275	20.8445	0.0875767	TRUE	329.507
HLY0102-015-003	GL	WVZ	83.4542	-4.395	-3174.5	77.4136	0.217434	1.87018		45.4095	5.02707	15.0122	156.244	13.4048	4.35377	3.56001	0.70831	3.51561	0.312877	0.0898195	0.987529	12.7555	39.6351	21.1944	0.0878868	TRUE
HLY0102-015-004	GL	WVZ	83.4542	-4.395	-3174.5	77.4136	0.215622	1.84381		45.7244	4.95723	15.1289	153.588	13.3623	4.29306	3.64497	0.732768	3.59731	0.297709	0.0883622	0.986925	12.5445	41.2503	20.6462	0.0816768	TRUE
HLY0102-015-HE	GL	WVZ	83.4542	-4.395	-3174.5	77.4136	0.271366	2.19518		57.2777	5.944	16.9242	170.457	14.7325	4.89097	4.59999	0.699712	4.68776	0.418496	0.11104	1.01908	12.4517	41.4265	24.1874	0.0909776	TRUE
HLY0102-018-001	GL	WVZ	83.695	-2.85167	-3908.5	109.638	0.176472	1.73144		32.2336	4.29659	13.3129	149.283	12.4707	4.07566	2.85502	0.63796	2.70234	0.242077	0.071742	0.946525	11.2902	39.7956	20.868	0.0847901	TRUE
HLY0102-018-002	GL	WVZ	83.695	-2.85167	-3908.5	109.638	0.179588	1.79307		33.1811	4.48146	13.7145	152.541	12.8251	4.27882	2.90549	0.609439	2.75857	0.248457	0.0755454	0.949433	11.4201	38.4602	22.5035	0.0855128	TRUE
HLY0102-018-003	GL	WVZ	83.695	-2.85167	-3908.5	109.638	0.178338	1.74952		31.8813	4.25684	13.3679	149.868	12.34	4.03969	2.88261	0.634238	2.67071	0.228916	0.0732306	0.926487	11.0599	39.3635	21.0772	0.0794126	TRUE
HLY0102-018-006	GL	WVZ	83.695	-2.85167	-3908.5	109.638	0.178637	1.76012		33.0011	4.46128	13.8361	153.089	12.9217	4.25064	2.97926	0.600937	2.6618	0.256849	0.0774936	0.893446	11.077	38.4452	23.0243	0.0862124	TRUE
HLY0102-018-013	GL	WVZ	83.695	-2.85167	-3908.5	109.638	0.176329	1.76058		33.2322	4.43867	13.9395	152.175	12.7175	4.18781	2.98859	0.618697	2.78386	0.233015	0.0724127	0.931495	11.1197	41.2717	22.5305	0.077968	TRUE
HLY0102-018-014	GL	WVZ	83.695	-2.85167	-3908.5	109.638	0.17051	1.80971	0.439	32.831	4.51125	13.6632	159.832	12.8253	4.34688	2.93613	0.595586	2.60282	0.263214	0.0683405	0.88648	11.1817	42.9633	22.9408	0.0896465	FALSE	321.3
HLY0102-018-019	GL	WVZ	83.695	-2.85167	-3908.5	109.638	0.178977	1.77666		32.1537	4.35646	13.7501	148.252	12.6335	4.13777	3.00519	0.586715	2.76525	0.23525	0.0849597	0.920157	10.6994	35.3719	23.4358	0.0782814	TRUE
HLY0102-018-020	GL	WVZ	83.695	-2.85167	-3908.5	109.638	0.177166	1.74019		32.4332	4.3289	13.5646	151.107	12.3801	4.1212	2.91482	0.594486	2.73745	0.234264	0.072983	0.939148	11.127	39.9383	22.8174	0.0803699	TRUE
HLY0102-019-001	GL	WVZ	83.7417	-2.52833	-3535	117.695	0.204033	1.84544		38.4338	4.86521	14.3807	154.259	12.6458	4.33517	3.27401	0.6858	2.82354	0.285837	0.0854728	0.862411	11.7391	38.3047	20.9693	0.0873049	TRUE
HLY0102-019-002	GL	WVZ	83.7417	-2.52833	-3535	117.695	0.196023	1.90774		38.5773	4.94569	14.6331	159.143	12.8089	4.33045	3.42405	0.655228	2.85494	0.295285	0.0800333	0.833788	11.2666	42.7828	22.3328	0.0862383	FALSE
HLY0102-019-003	GL	WVZ	83.7417	-2.52833	-3535	117.695	0.203538	1.849		38.0873	4.91757	14.3648	154.357	13.1562	4.40033	3.31254	0.676279	2.84539	0.298761	0.084496	0.858975	11.4979	39.2035	21.241	0.090191	TRUE
HLY0102-019-004	GL	WVZ	83.7417	-2.52833	-3535	117.695	0.195717	1.88852	0.488	38.2416	4.89099	14.4094	158.07	12.919	4.3305	3.31853	0.665858	2.80543	0.277786	0.0820599	0.845385	11.5237	40.4403	21.6404	0.0837077	TRUE	338.667
HLY0102-021-001	GL	WVZ	83.8575	-1.935	-3075.5	130.659	0.222188	1.86957	0.54	43.7239	5.14345	15.0895	150.001	13.462	4.42413	3.94913	0.733563	3.55535	0.302152	0.0881669	0.900287	11.0718	44.7915	20.5701	0.076511	TRUE	357.866
HLY0102-021-002	GL	WVZ	83.8575	-1.935	-3075.5	130.659	0.213942	1.93386		43.8668	5.27389	15.4736	155.984	13.7151	4.67026	4.15753	0.732287	3.69592	0.322019	0.0948793	0.888971	10.5512	43.8191	21.1305	0.0774544	TRUE
HLY0102-021-004	GL	WVZ	83.8575	-1.935	-3075.5	130.659	0.227115	1.91353	0.5781	44.1539	5.24465	15.3107	148.351	13.764	4.59133	4.17587	0.723712	3.6197	0.320789	0.0928127	0.866815	10.5736	44.9924	21.1557	0.0768197	TRUE	377.58	van der Zwan, 2017
HLY0102-022-001	GL	WVZ	83.91	-1.31	-3206.5	140.196	0.168497	1.66631		32.2215	4.21265	12.9534	156.989	11.699	3.9282	2.91416	0.570043	2.45587	0.241207	0.0679133	0.842738	11.0569	42.9101	22.7235	0.0827705	FALSE
HLY0102-022-002	GL	WVZ	83.91	-1.31	-3206.5	140.196	0.171279	1.63883	0.424	31.8117	4.2499	12.7806	154.159	11.5287	3.89577	2.86145	0.589101	2.54898	0.235624	0.0694976	0.890801	11.1173	41.1734	21.6951	0.0823442	TRUE	331.753	van der Zwan, 2017
HLY0102-022-HE	GL	WVZ	83.91	-1.31	-3206.5	140.196	0.16011	1.55285		32.3208	4.29366	13.0432	157.195	11.4886	3.79652	2.85423	0.574871	2.58189	0.242773	0.0706393	0.904582	11.3238	40.4058	22.6889	0.0850573	TRUE
HLY0102-023-001	GL	WVZ	84.0067	-0.8025	-3485	151.494	0.215547	1.66996		48.4563	4.71859	13.4204	151.587	11.6807	3.84907	3.50821	0.636182	3.80611	0.321201	0.0898644	1.08492	13.8122	39.0389	21.0952	0.0915571	TRUE
HLY0102-023-017	GL	WVZ	84.0067	-0.8025	-3485	151.494	0.210199	1.68991		50.8737	4.81853	13.8474	156.335	11.877	4.05394	3.5847	0.640943	4.02543	0.333326	0.0896625	1.12295	14.1919	39.9799	21.6048	0.0929857	TRUE
HLY0102-023-026	GL	WVZ	84.0067	-0.8025	-3485	151.494	0.208696	1.67529	0.459	49.446	4.80688	13.7867	153.047	12.0167	3.90695	3.53789	0.662763	3.82779	0.333158	0.0917467	1.08194	13.9761	38.5615	20.8019	0.0941684	TRUE	332.929
HLY0102-023-027	GL	WVZ	84.0067	-0.8025	-3485	151.494	0.214683	1.66116		50.3748	4.83646	13.5676	153.691	11.7225	3.86739	3.63561	0.635084	3.89242	0.340731	0.0812924	1.07064	13.8559	44.7227	21.3634	0.0937203	TRUE
HLY0102-023-035	GL	WVZ	84.0067	-0.8025	-3485	151.494	0.206463	1.75727	0.478	48.4456	4.90388	14.033	152.841	12.4596	4.18013	3.5394	0.63516	3.69013	0.329965	0.0886435	1.04259	13.6875	39.9285	22.0937	0.0932262	TRUE	340.625
HLY0102-023-036	GL	WVZ	84.0067	-0.8025	-3485	151.494	0.202539	1.78186		48.7619	4.96488	13.8596	154.409	12.4122	4.3002	3.50207	0.566506	3.68993	0.339206	0.0835951	1.05364	13.9237	41.8933	24.4651	0.0968587	TRUE
HLY0102-023-HE	GL	WVZ	84.0067	-0.8025	-3485	151.494	0.211236	1.69063		51.6153	4.85238	13.8039	155.892	11.8125	4.05765	3.66099	0.638616	4.06472	0.359928	0.0889358	1.11028	14.0987	41.1644	21.6153	0.0983144	TRUE
HLY0102-023-SG	GL	WVZ	84.0067	-0.8025	-3485	151.494	0.210265	1.71132		51.9272	4.88545	13.7999	154.82	12.3402	3.99434	3.62453	0.629232	3.95027	0.341711	0.081755	1.08987	14.3266	44.334	21.9313	0.0942774	TRUE
HLY0102-024-013	GL	WVZ	84.0942	-1.6275	-2990.5	152.234	0.215249	1.67025	0.47	50.5901	4.81005	13.5621	154.33	11.8283	3.82707	3.60062	0.640532	3.92805	0.332482	0.0869965	1.09094	14.0504	41.3881	21.1731	0.0923402	TRUE	346.554
HLY0102-025-003	GL	WVZ	84.3917	2.1125	-3697.5	206.035	0.179151	1.66424		35.4951	4.02185	12.0127	156.528	11.4267	3.84351	3.02366	0.548239	2.98855	0.256225	0.0742864	0.988387	11.7391	40.7028	21.9113	0.08474	TRUE
HLY0102-025-004	GL	WVZ	84.3917	2.1125	-3697.5	206.035	0.173342	1.71921		35.1147	4.08756	11.9441	156.562	11.2982	3.75108	3.06048	0.484773	2.92044	0.271481	0.0660074	0.954245	11.4736	46.3657	24.6385	0.0887056	FALSE
HLY0102-025-005	GL	WVZ	84.3917	2.1125	-3697.5	206.035	0.175451	1.68011	0.385	35.6762	4.04691	12.202	158.123	11.324	3.78017	3.00126	0.551257	3.00568	0.251907	0.0749939	1.00148	11.8871	40.02	22.1348	0.083934	TRUE	315.523
HLY0102-025-006	GL	WVZ	84.3917	2.1125	-3697.5	206.035	0.173078	1.70409		35.9258	4.16815	12.2735	155.674	11.4087	3.95145	3.04681	0.497674	2.94844	0.25699	0.0640758	0.967713	11.7913	47.5501	24.6617	0.0843471	FALSE
HLY0102-026-001A	GL	WVZ	84.4617	2.57	-4169	214.832	0.124774	1.75179		21.7811	3.86263	12.4964	152.09	11.9793	3.98704	2.0977	0.569868	1.67617	0.170347	0.0577998	0.79905	10.3833	36.2926	21.9285	0.0812065	TRUE
HLY0102-026-001B	GL	WVZ	84.4617	2.57	-4169	214.832	0.0599034	0.90431		5.43051	1.86039	6.26712	123.963	5.87128	2.04186	1.07439	0.321933	0.437003	0.0690803	0.0268337	0.406746	5.05452	40.0388	19.4672	0.0642974	FALSE
HLY0102-026-001C	GL	WVZ	84.4617	2.57	-4169	214.832	0.123891	1.7314	0.365	21.2517	3.74035	11.9665	149.597	11.2751	3.85247	2.04992	0.55407	1.58392	0.163098	0.0542024	0.772674	10.3671	37.8198	21.5975	0.0795628	TRUE	305.018
HLY0102-026-006	GL	WVZ	84.4617	2.57	-4169	214.832	0.123304	1.7854		21.691	3.82496	12.0084	150.71	11.7677	4.18161	2.13371	0.495352	1.7217	0.184559	0.0513913	0.806903	10.1658	41.5189	24.2422	0.0864968	TRUE
HLY0102-026-010	GL	WVZ	84.4617	2.57	-4169	214.832	0.12237	1.77981		21.5399	3.8253	12.0013	150.749	11.9478	4.01925	2.17439	0.52485	1.70048	0.178232	0.0481398	0.782049	9.90618	45.1683	22.8662	0.0819686	FALSE
HLY0102-026-012	GL	WVZ	84.4617	2.57	-4169	214.832	0.123997	1.7446	0.395	21.7043	3.79357	12.1552	148.142	11.8079	4.21905	2.1126	0.513663	1.69026	0.180533	0.0523579	0.800085	10.2737	40.3492	23.6637	0.0854552	TRUE	324.964
HLY0102-026-018	GL	WVZ	84.4617	2.57	-4169	214.832	0.120024	1.72633		21.1126	3.82923	12.185	149.748	11.5365	3.9802	2.08257	0.507375	1.60719	0.178105	0.0443203	0.771732	10.1377	46.9892	24.0158	0.0855215	FALSE
HLY0102-026-019	GL	WVZ	84.4617	2.57	-4169	214.832	0.121387	1.67761		20.7303	3.69988	11.8239	145.665	11.4234	3.9263	1.99721	0.515906	1.58502	0.167056	0.0506456	0.793618	10.3796	39.4349	22.9186	0.0836448	TRUE
HLY0102-026-020	GL	WVZ	84.4617	2.57	-4169	214.832	0.123867	1.67531	0.379	20.693	3.67036	11.7548	146.476	11.1858	3.84999	2.01758	0.519538	1.61334	0.173083	0.0523994	0.79964	10.2563	38.504	22.6255	0.0857872	TRUE	322.421
HLY0102-026-021	GL	WVZ	84.4617	2.57	-4169	214.832	0.123741	1.70022		20.8791	3.72336	11.8415	147.371	11.5174	3.96865	2.0614	0.506679	1.64281	0.173677	0.0522181	0.79694	10.1286	39.4767	23.3707	0.0842518	TRUE
HLY0102-026-022	GL	WVZ	84.4617	2.57	-4169	214.832	0.12244	1.70695		21.0386	3.73489	11.9281	148.492	11.582	3.88878	2.0261	0.488577	1.68294	0.169856	0.0486234	0.83063	10.3838	41.6692	24.414	0.083834	TRUE
HLY0102-026-HE1	GL	WVZ	84.4617	2.57	-4169	214.832	0.125859	1.74836		21.6665	3.82103	12.3354	147.596	11.7479	4.0596	2.19155	0.503966	1.76215	0.192331	0.0559084	0.804065	9.88639	39.199	24.4766	0.0877602	TRUE
HLY0102-026-HE2	GL	WVZ	84.4617	2.57	-4169	214.832	0.122026	1.68527		20.7855	3.71264	11.8735	146.746	11.5978	3.95435	2.10447	0.457396	1.6545	0.172456	0.0498783	0.786181	9.87681	42.1921	25.9589	0.0819474	FALSE
HLY0102-026-SG	GL	WVZ	84.4617	2.57	-4169	214.832	0.122958	1.68207		20.9517	3.72224	11.749	145.837	11.3172	3.90415	2.02096	0.512736	1.5884	0.172036	0.0478233	0.785963	10.3672	42.2589	22.9144	0.0851259	FALSE
HLY0102-027-001	GL	WVZ	84.4833	2.75417	-4191.5	218.166	0.0445022	1.03755		6.64044	1.5061	5.31436	108.246	6.06064	2.30905	0.688345	0.233455	0.579649	0.0507517	0.0195031	0.842091	9.64697	35.2942	22.7639	0.0737301	TRUE
HLY0102-027-007	GL	WVZ	84.4833	2.75417	-4191.5	218.166	0.0451821	1.04532	0.158	6.63962	1.51746	5.3807	107.418	5.96649	2.43924	0.672854	0.25	0.598616	0.051497	0.0176366	0.889668	9.86785	38.151	21.5228	0.0765353	TRUE	293.642
HLY0102-027-015	GL	WVZ	84.4833	2.75417	-4191.5	218.166	0.0460985	1.03791		6.94347	1.55074	5.37703	106.967	6.12626	2.27563	0.702161	0.242892	0.59834	0.0563324	0.0176222	0.85214	9.88871	39.8452	22.1375	0.0802272	TRUE
HLY0102-027-029	GL	WVZ	84.4833	2.75417	-4191.5	218.166	0.0429726	1.03046	0.1555	6.7357	1.54936	5.45764	108.556	6.08816	2.43732	0.739127	0.275306	0.555588	0.0490579	0.0173735	0.751682	9.11305	42.5435	19.8239	0.0663728	TRUE	284.922	Michael, 2015
HLY0102-027-032	GL	WVZ	84.4833	2.75417	-4191.5	218.166	0.0491979	1.05306		7.0874	1.60233	5.57378	108.388	6.19595	2.4135	0.722067	0.280126	0.604658	0.0564265	0.0158787	0.837399	9.81543	45.4741	19.8974	0.0781458	TRUE
HLY0102-027-HE	GL	WVZ	84.4833	2.75417	-4191.5	218.166	0.043696	1.03454		6.70465	1.48408	5.22064	108.13	5.95152	2.3278	0.705772	0.243045	0.601501	0.0583261	0.0147705	0.85226	9.49975	47.7826	21.4801	0.0826415	TRUE
HLY0102-035-001	GL	SMZ	85.2617	10.7233	-3917.5	335.582	0.506519	1.68193	0.615	168.83	10.404	23.2579	180.467	15.2784	4.39019	15.1492	0.954423	14.5997	1.15232	0.294587	0.963731	11.1445	51.425	24.3685	0.0760652	FALSE	264.426
HLY0102-035-002	GL	SMZ	85.2617	10.7233	-3917.5	335.582	0.510439	1.69016		167.45	10.3403	23.1031	179.259	15.3181	4.50055	14.8773	0.849993	14.5942	1.16216	0.312111	0.98097	11.2554	47.6667	27.1803	0.078116	FALSE
HLY0102-035-034	GL	SMZ	85.2617	10.7233	-3917.5	335.582	0.509658	1.65934	0.614	168.068	10.3491	23.1727	181.046	15.2403	4.26435	15.2287	0.911626	14.3502	1.13887	0.305607	0.942313	11.0362	49.8309	25.4191	0.0747845	FALSE	264.967
HLY0102-035-038	GL	SMZ	85.2617	10.7233	-3917.5	335.582	0.503604	1.67938		169.392	10.5813	23.3717	180.555	15.2961	4.4637	15.3348	0.930697	14.9328	1.14815	0.284343	0.973782	11.0462	53.9306	25.1121	0.0748719	FALSE
HLY0102-035-040	GL	SMZ	85.2617	10.7233	-3917.5	335.582	0.507541	1.68907		168.931	10.4679	23.1727	179.769	15.3423	4.54286	15.325	0.952319	15.0365	1.15981	0.27504	0.981172	11.0232	55.7191	24.333	0.0756809	FALSE
HLY0102-035-HE	GL	SMZ	85.2617	10.7233	-3917.5	335.582	0.498202	1.67489		166.127	10.266	23.0197	178.656	14.7132	4.35845	14.9668	0.903337	14.9869	1.13472	0.301809	1.00135	11.0997	49.5902	25.483	0.0758161	FALSE
HLY0102-035-HE2	GL	SMZ	85.2617	10.7233	-3917.5	335.582	0.497764	1.68726		173.342	10.5699	23.8251	186.16	15.793	4.30071	15.5152	0.877135	15.315	1.16578	0.314873	0.987097	11.1724	49.2743	27.1625	0.0751379	FALSE
HLY0102-036-001	GL	SMZ	85.2633	12.4058	-4410.5	346.417	0.687144	1.56446	0.6795	258.672	11.8786	25.4422	212.483	15.5126	4.15384	17.6757	1.08277	23.3359	1.51282	0.382427	1.32022	14.6343	46.2198	23.4974	0.0855876	FALSE	267.076
HLY0102-036-009	GL	SMZ	85.2633	12.4058	-4410.5	346.417	0.687465	1.54972	0.676	256.572	11.6994	24.9071	210.178	15.1877	4.33805	17.6117	0.983606	23.5755	1.42556	0.344164	1.33862	14.5682	51.1726	25.3223	0.0809436	FALSE	271.408
HLY0102-036-045	GL	SMZ	85.2633	12.4058	-4410.5	346.417	0.679809	1.58162		262.648	12.1095	25.6683	213.384	15.5405	4.2584	17.9926	0.99444	24.0197	1.49834	0.334822	1.33498	14.5975	53.7379	25.8118	0.083275	FALSE
HLY0102-036-053	GL	SMZ	85.2633	12.4058	-4410.5	346.417	0.685632	1.57142		254.278	11.732	24.9366	210.466	15.3027	4.19221	17.5142	1.03726	23.2166	1.49735	0.349931	1.32558	14.5184	50.0505	24.0409	0.0854935	FALSE
HLY0102-036-059	GL	SMZ	85.2633	12.4058	-4410.5	346.417	0.684399	1.57182		251.257	11.4263	24.4013	206.847	15.1314	4.18307	17.069	0.944217	22.5992	1.44853	0.337564	1.32399	14.72	50.5653	25.8429	0.0848633	FALSE
HLY0102-036-062	GL	SMZ	85.2633	12.4058	-4410.5	346.417	0.695312	1.53653		257.262	11.8995	25.2677	208.194	15.5227	4.30204	17.2741	1.02501	22.6932	1.461	0.379683	1.31371	14.8929	45.4963	24.6511	0.084577	FALSE
HLY0102-036-063	GL	SMZ	85.2633	12.4058	-4410.5	346.417	0.685219	1.56544		254.368	11.6506	24.8747	205.863	15.3339	4.19523	17.3947	0.98633	23.0902	1.48596	0.340585	1.32743	14.6233	51.0729	25.2194	0.0854263	FALSE
HLY0102-036-064	GL	SMZ	85.2633	12.4058	-4410.5	346.417	0.683436	1.56338	0.7626	256.626	11.845	24.9694	209.868	15.3557	4.19053	17.645	0.965058	23.9177	1.49453	0.342736	1.35549	14.5438	51.4827	25.8735	0.0846998	FALSE	305.413	van der Zwan, 2017
HLY0102-036-065	GL	SMZ	85.2633	12.4058	-4410.5	346.417	0.685746	1.57669		254.145	11.8728	25.2448	209.553	15.6502	4.17618	17.4408	1.00278	23.3281	1.45736	0.334451	1.33756	14.5719	52.1476	25.1748	0.0835602	FALSE
HLY0102-036-067	GL	SMZ	85.2633	12.4058	-4410.5	346.417	0.685345	1.56724		257.715	11.8546	25.3677	208.408	15.2788	4.1596	17.5284	1.05014	23.0324	1.49167	0.362532	1.314	14.7027	48.3499	24.1565	0.0851001	FALSE
HLY0102-036-071	GL	SMZ	85.2633	12.4058	-4410.5	346.417	0.687494	1.5726		260.638	11.8162	25.4372	215.871	15.6463	4.15264	17.6212	1.34809	23.4789	1.49844	0.373222	1.33242	14.7912	47.2137	18.8691	0.0850365	TRUE
HLY0102-036-072	GL	SMZ	85.2633	12.4058	-4410.5	346.417	0.695226	1.55867		260.99	11.8548	25.7803	211.611	15.0851	4.12831	17.6046	1.0842	23.4997	1.48334	0.382948	1.33486	14.8251	45.9713	23.778	0.0842587	FALSE
HLY0102-036-073	GL	SMZ	85.2633	12.4058	-4410.5	346.417	0.699467	1.55698		256.721	11.7869	25.3817	208.835	14.8415	4.20523	17.5911	1.04866	23.5041	1.47974	0.369091	1.33614	14.5938	47.6607	24.2041	0.0841187	FALSE
HLY0102-036-HE1	GL	SMZ	85.2633	12.4058	-4410.5	346.417	0.68245	1.55545		256.789	11.6403	25.3028	208.981	14.761	4.10652	17.1466	0.950956	23.0468	1.50361	0.385389	1.3441	14.9761	44.4916	26.6077	0.0876916	FALSE
HLY0102-036-SG	GL	SMZ	85.2633	12.4058	-4410.5	346.417	0.693625	1.55504		261.134	11.7076	25.6956	213.389	15.2549	4.08157	17.4257	1.00238	23.2674	1.50562	0.36892	1.33523	14.9856	47.2344	25.6347	0.086402	FALSE
HLY0102-037-005	GL	SMZ	85.2975	11.4392	-4251.5	343.176	0.489053	1.80676		140.162	9.91413	24.0922	170.007	16.3373	4.83953	14.41	1.03552	13.468	1.0234	0.28927	0.934629	9.72671	49.8152	23.2657	0.0710202	FALSE
HLY0102-037-007	GL	SMZ	85.2975	11.4392	-4251.5	343.176	0.483766	1.8095	0.761	142.088	10.5008	24.0748	171.507	17.1427	4.96515	14.5891	1.00725	13.3378	1.05352	0.290445	0.914227	9.73927	50.2304	23.9015	0.0722128	FALSE	316.099
HLY0102-037-008	GL	SMZ	85.2975	11.4392	-4251.5	343.176	0.488583	1.79864		139.612	10.0768	23.9331	169.435	16.2402	4.69713	14.3238	1.03754	13.4775	1.03638	0.290405	0.940915	9.74687	49.3235	23.0671	0.0723538	FALSE
HLY0102-037-011	GL	SMZ	85.2975	11.4392	-4251.5	343.176	0.481564	1.83319		141.986	10.3725	24.277	171.556	16.5356	4.92102	14.6086	1.07906	13.3376	1.06645	0.296897	0.912994	9.71937	49.2042	22.4982	0.0730013	FALSE
HLY0102-037-012	GL	SMZ	85.2975	11.4392	-4251.5	343.176	0.4837	1.80602		140.093	10.0593	24.0057	169.705	16.2264	4.63604	14.4062	1.03522	13.407	1.03105	0.283281	0.930641	9.72445	50.8549	23.189	0.0715696	FALSE
HLY0102-037-SG	GL	SMZ	85.2975	11.4392	-4251.5	343.176	0.489851	1.80145		139.81	10.165	23.9408	166.585	16.1856	4.89578	13.9948	1.08196	13.1615	1.05451	0.298989	0.940461	9.99012	46.8071	22.1272	0.0753502	FALSE
HLY0102-038-002	GL	SMZ	85.3133	12.6942	-4676	353.269	0.2964	1.36225		82.7546	5.97266	15.3313	157.317	11.3308	3.36473	7.99298	0.683325	7.84965	0.543547	0.158384	0.982067	10.3534	50.4657	22.4363	0.068003	FALSE
HLY0102-038-004	GL	SMZ	85.3133	12.6942	-4676	353.269	0.301003	1.37749		84.0302	6.19015	15.2057	154.437	11.6467	3.49008	7.90696	0.66965	7.43837	0.582218	0.165414	0.940737	10.6274	47.8011	22.7069	0.0736335	FALSE
HLY0102-038-012	GL	SMZ	85.3133	12.6942	-4676	353.269	0.292003	1.39119		84.7167	6.05613	15.4848	157.575	11.3033	3.46841	8.0409	0.683842	7.79847	0.579537	0.151315	0.96985	10.5357	53.1403	22.6438	0.0720737	FALSE
HLY0102-038-025	GL	SMZ	85.3133	12.6942	-4676	353.269	0.327056	1.47867	0.493	93.5485	6.64877	16.7746	156.858	11.9891	3.68154	8.85563	0.711699	8.70866	0.638314	0.176116	0.983403	10.5637	50.2831	23.5698	0.07208	FALSE	293.897
HLY0102-038-026	GL	SMZ	85.3133	12.6942	-4676	353.269	0.320918	1.44697		92.5986	6.62516	16.8611	157.284	12.162	3.72202	8.75007	0.701168	8.47191	0.604471	0.180946	0.96821	10.5826	48.3574	24.0471	0.0690818	FALSE
HLY0102-038-027	GL	SMZ	85.3133	12.6942	-4676	353.269	0.301993	1.41232		88.2965	6.30265	15.933	159.692	11.7971	3.48385	8.19765	0.705717	8.09027	0.605969	0.161002	0.986901	10.7709	50.9165	22.577	0.0739197	FALSE
HLY0102-038-028	GL	SMZ	85.3133	12.6942	-4676	353.269	0.309071	1.41207	0.44	86.9007	6.32414	15.8869	157.102	11.766	3.62908	8.11195	0.696267	7.82184	0.606238	0.155073	0.964237	10.7127	52.3104	22.8172	0.0747339	FALSE	276.959
HLY0102-038-029	GL	SMZ	85.3133	12.6942	-4676	353.269	0.294377	1.38834		85.5818	6.29489	15.8528	156.127	11.6633	3.51134	7.88595	0.701585	7.65725	0.555543	0.163887	0.970999	10.8524	48.1183	22.5957	0.0704472	FALSE
HLY0102-038-HE3	GL	SMZ	85.3133	12.6942	-4676	353.269	0.290391	1.37466		82.6383	5.97834	15.0025	156.194	10.9441	3.55407	7.77462	0.631343	7.61966	0.562349	0.160227	0.980068	10.6292	48.5227	23.7629	0.0723314	FALSE
HLY0102-038-SG	GL	SMZ	85.3133	12.6942	-4676	353.269	0.304526	1.38951		86.1314	6.2194	15.688	156.48	11.6545	3.57008	8.21292	0.679985	7.82211	0.599926	0.170801	0.952416	10.4873	48.0848	23.071	0.0730466	FALSE
HLY0102-041-002	GL	SMZ	85.6875	17.895	-3981.5	414.663	0.257335	1.35412	0.449	66.7028	6.01841	15.1763	177.808	11.3151	3.43252	7.19516	0.676236	5.64653	0.480722	0.147419	0.784768	9.27051	48.8075	22.4424	0.0668118	FALSE	295.855
HLY0102-041-017	GL	SMZ	85.6875	17.895	-3981.5	414.663	0.243684	1.12391		61.3345	4.7413	12.2651	187.561	8.98972	2.67981	5.69895	0.574931	5.25011	0.38195	0.111981	0.921242	10.7624	50.8922	21.3332	0.0670212	TRUE
HLY0102-041-HE	GL	SMZ	85.6875	17.895	-3981.5	414.663	0.24164	1.12987		63.4084	4.9534	12.6906	178.118	8.93902	2.82087	6.07735	0.534426	5.39811	0.404861	0.122637	0.888235	10.4336	49.5557	23.7463	0.0666181	FALSE
HLY0102-041-SG	GL	SMZ	85.6875	17.895	-3981.5	414.663	0.240252	1.13257	0.343	65.267	5.05014	12.8757	187.773	9.24814	2.86287	6.10766	0.577051	5.61065	0.410841	0.112822	0.918625	10.6861	54.1353	22.3129	0.0672665	FALSE	266.393
HLY0102-042-002	GL	SMZ	85.725	18.0533	-3601.5	417.811	0.391644	1.33722	0.497	117.976	7.49255	17.2373	185.431	11.5007	3.28124	10.7494	0.783599	11.6833	0.778387	0.207746	1.08688	10.9751	51.7429	21.9976	0.0724122	TRUE	288.328
HLY0102-042-012	GL	SMZ	85.725	18.0533	-3601.5	417.811	0.394525	1.34595	0.498	117.904	7.33328	17.2371	181.134	11.6184	3.09754	10.7225	0.777616	11.6399	0.768515	0.210909	1.08556	10.996	50.8393	22.1667	0.0716733	FALSE	288.911
HLY0102-042-017	GL	SMZ	85.725	18.0533	-3601.5	417.811	0.398519	1.32984		118.373	7.33227	17.3783	184.213	11.1983	3.2667	10.5816	0.750519	11.7194	0.791201	0.211124	1.10752	11.1867	50.1205	23.1551	0.0747712	FALSE
HLY0102-042-018	GL	SMZ	85.725	18.0533	-3601.5	417.811	0.393159	1.3349		115.952	7.47496	17.0805	182.017	11.3226	3.29983	10.5281	0.640977	11.5062	0.797846	0.207765	1.0929	11.0136	50.673	26.6476	0.0757825	FALSE
HLY0102-045-010	GL	SMZ	86.0217	25.0783	-4622	483.742	0.159056	1.41082		30.9638	4.00193	11.0977	148.999	9.78827	3.23528	4.71431	0.49309	2.62478	0.30332	0.0971726	0.556769	6.56804	48.5148	22.5065	0.0643403	FALSE
HLY0102-045-019	GL	SMZ	86.0217	25.0783	-4622	483.742	0.155431	1.42981	0.304	30.9179	3.94292	11.2005	151.926	9.81502	3.14943	4.7329	0.511664	2.58433	0.302162	0.0974952	0.546035	6.53254	48.545	21.8904	0.0638428	FALSE	271.416
HLY0102-045-038	GL	SMZ	86.0217	25.0783	-4622	483.742	0.160194	1.40658		30.7454	3.95747	10.9188	148.538	9.70074	3.26643	4.60036	0.487036	2.60665	0.308213	0.095287	0.566618	6.68326	48.279	22.4189	0.0669977	FALSE
HLY0102-046-116	GL	EVZ	86.0417	30.08	-4531	523.56	0.170983	1.49647		29.6342	3.85537	11.368	153.196	10.4945	3.50742	2.80165	0.552088	2.64544	0.214584	0.0623572	0.944242	10.5774	44.929	20.591	0.076592	TRUE
HLY0102-046-127	GL	EVZ	86.0417	30.08	-4531	523.56	0.271557	1.3768		52.9533	5.72307	14.8807	176.067	11.3935	3.35355	7.21848	0.584135	4.03837	0.457619	0.148465	0.559449	7.33581	48.6207	25.4747	0.0633955	FALSE
HLY0102-047-004	GL	EVZ	86.0425	31.1617	-4017.5	530.042	0.35783	1.76304		75.2221	7.99987	20.099	159.794	15.0186	4.43543	10.6678	0.83116	6.81403	0.693083	0.20189	0.638748	7.05133	52.8395	24.1819	0.0649697	FALSE
HLY0102-047-005	GL	EVZ	86.0425	31.1617	-4017.5	530.042	0.360078	1.75929		76.1509	8.0367	20.5418	156.98	15.0599	4.60065	10.8364	0.810854	6.87197	0.690808	0.213735	0.634159	7.02736	50.7	25.3336	0.0637492	FALSE
HLY0102-047-007	GL	EVZ	86.0425	31.1617	-4017.5	530.042	0.359659	1.74662		75.3259	7.95388	20.0894	158.329	14.823	4.52421	10.667	0.870714	6.86775	0.670034	0.216127	0.643831	7.06158	49.3553	23.0723	0.0628136	FALSE
HLY0102-047-010	GL	EVZ	86.0425	31.1617	-4017.5	530.042	0.36052	1.75381	0.485	76.3184	8.09399	20.3574	157.93	15.1362	4.67462	10.6895	0.843962	6.96979	0.683195	0.206073	0.652021	7.13956	51.8724	24.1213	0.0639126	FALSE	238.242	van der Zwan, 2017
HLY0102-047-011	GL	EVZ	86.0425	31.1617	-4017.5	530.042	0.365403	1.73532		75.7499	8.00902	20.1867	157.103	15.0033	4.5684	10.7613	0.782847	6.6705	0.678132	0.21045	0.619863	7.03913	51.1345	25.7863	0.063016	FALSE
HLY0102-048-004	GL	EVZ	86.0475	31.5167	-4019	533.746	0.373432	1.82177	0.519	84.7097	8.45976	21.6717	139.281	16.4618	5.17758	11.123	0.8765	7.15941	0.733076	0.216259	0.643657	7.61572	51.4338	24.7253	0.0659062	FALSE	239.483
HLY0102-048-005	GL	EVZ	86.0475	31.5167	-4019	533.746	0.373385	1.82634		84.2096	8.25076	21.4563	137.476	16.2842	5.07306	11.0141	0.857543	7.21703	0.711508	0.203615	0.655252	7.64559	54.0929	25.0207	0.0645996	FALSE
HLY0102-048-HE1	GL	EVZ	86.0475	31.5167	-4019	533.746	0.369559	1.83627		86.5959	8.77053	22.1812	138.992	16.6247	5.24841	11.3893	0.831369	7.37315	0.744018	0.230138	0.647377	7.60329	49.4888	26.6803	0.0653263	FALSE
HLY0102-048-SG	GL	EVZ	86.0475	31.5167	-4019	533.746	0.376486	1.79911	0.5904	84.8377	8.51485	21.612	140.926	16.4864	5.17845	11.2284	0.865719	7.35108	0.717702	0.232313	0.654689	7.55567	48.3328	24.9642	0.0639187	FALSE	273.181	Wanless, 2014
HLY0102-049-001	GL	EVZ	86.0542	32.0108	-4126.5	536.895	0.54911	2.6419		118.691	13.6146	34.6801	137.303	26.9623	8.30909	17.9051	1.32266	10.8588	1.18223	0.359187	0.606465	6.62891	49.849	26.2199	0.0660275	FALSE
HLY0102-049-007	GL	EVZ	86.0542	32.0108	-4126.5	536.895	0.527634	2.65675	0.847	119.389	13.5445	35.0661	141.335	26.623	8.20271	17.9713	1.36219	10.6498	1.18972	0.37034	0.592603	6.64331	48.5265	25.7424	0.0662009	FALSE	241.544
HLY0102-049-010	GL	EVZ	86.0542	32.0108	-4126.5	536.895	0.528732	2.66273		121.21	13.8113	35.7196	143.09	27.1769	8.14279	18.0833	1.33884	11.0478	1.20549	0.364939	0.610939	6.70284	49.5517	26.6794	0.0666628	FALSE
HLY0102-049-HE	GL	EVZ	86.0542	32.0108	-4126.5	536.895	0.368368	2.5233		88.0277	9.41536	24.7538	144.723	18.8873	6.27713	12.7996	0.88303	7.23798	0.79182	0.247954	0.565483	6.87736	51.621	28.0327	0.0618627	FALSE
HLY0102-050-001	GL	EVZ	86.3367	36.9442	-3775.5	587.825	0.328645	1.3305		59.3419	6.21493	15.6051	206.588	11.1751	3.22422	8.19212	0.643737	4.46323	0.491343	0.166958	0.54482	7.24378	49.0669	24.2415	0.0599775	FALSE
HLY0102-050-002	GL	EVZ	86.3367	36.9442	-3775.5	587.825	0.280074	1.63231		44.5999	6.20451	17.264	173.316	13.5377	4.00978	7.07705	0.706485	3.74934	0.42969	0.145125	0.529789	6.30204	48.7652	24.4365	0.0607161	FALSE
HLY0102-050-017	GL	EVZ	86.3367	36.9442	-3775.5	587.825	0.324661	1.34975	0.385	59.6506	6.27955	15.7889	209.785	11.3582	3.27619	8.31046	0.663548	4.58607	0.504521	0.168879	0.551843	7.17777	49.2096	23.7946	0.0607092	FALSE	243.843
HLY0102-050-019	GL	EVZ	86.3367	36.9442	-3775.5	587.825	0.313267	1.35984		59.2382	6.3504	16.4611	209.149	11.6233	3.42036	8.19139	0.659276	4.52381	0.499722	0.161243	0.552264	7.23176	50.8015	24.9684	0.0610058	FALSE
HLY0102-050-023	GL	EVZ	86.3367	36.9442	-3775.5	587.825	0.329473	1.37157		58.7896	6.27441	16.0103	201.259	11.5129	3.34002	8.29031	0.666774	4.62421	0.492815	0.156973	0.557785	7.09137	52.8136	24.0116	0.0594447	FALSE
HLY0102-050-037	GL	EVZ	86.3367	36.9442	-3775.5	587.825	0.325663	1.34305		61.1621	6.29829	16.1328	210.519	11.6132	3.28913	8.46204	0.655332	4.70637	0.491091	0.171472	0.556174	7.22783	49.3495	24.6178	0.0580346	FALSE
HLY0102-050-043	GL	EVZ	86.3367	36.9442	-3775.5	587.825	0.30666	1.77827	0.521	48.6555	7.02978	18.7476	171.606	14.661	4.40918	7.95377	0.771337	4.21506	0.489684	0.166499	0.529945	6.11729	47.7706	24.3053	0.0615663	FALSE	277.902
HLY0102-050-044	GL	EVZ	86.3367	36.9442	-3775.5	587.825	0.323572	1.34245	0.3855	59.9389	6.29644	15.8822	208.443	11.3502	3.34309	8.25328	0.637387	4.507	0.496331	0.165588	0.546087	7.26244	49.8424	24.9177	0.0601375	FALSE	242.724
HLY0102-050-045	GL	EVZ	86.3367	36.9442	-3775.5	587.825	0.327215	1.3365		60.0284	6.23089	15.9374	208.672	11.3008	3.18673	8.34715	0.634476	4.52045	0.50728	0.163225	0.541556	7.19149	51.139	25.1191	0.0607728	FALSE
HLY0102-050-HE	GL	EVZ	86.3367	36.9442	-3775.5	587.825	0.319705	1.33907		60.4003	6.27766	16.0224	212.517	11.078	3.29034	8.50979	0.626989	4.63439	0.510265	0.157156	0.544595	7.09774	54.1488	25.5546	0.0599621	FALSE
HLY0102-051-002	GL	EVZ	86.555	43.5492	-3589	638.57	0.207853	1.36026		21.843	4.74346	13.3878	207.925	10.8881	3.19639	4.30475	0.577926	1.61084	0.233367	0.0912012	0.374201	5.07415	47.2006	23.1653	0.0542115	FALSE
HLY0102-051-013	GL	EVZ	86.555	43.5492	-3589	638.57	0.204322	1.37184		22.596	4.85727	13.8113	212.074	10.9638	3.12538	4.3848	0.618176	1.65345	0.233064	0.0929718	0.377086	5.15326	47.1627	22.3421	0.0531528	FALSE
HLY0102-051-014	GL	EVZ	86.555	43.5492	-3589	638.57	0.206967	1.36999		22.582	4.86599	13.8948	212.756	10.8186	3.3335	4.39138	0.592254	1.67257	0.240826	0.092096	0.380877	5.14234	47.6826	23.4608	0.0548406	FALSE
HLY0102-051-025	GL	EVZ	86.555	43.5492	-3589	638.57	0.20691	1.35666	0.317	21.7402	4.70283	13.4458	207.518	10.5428	3.12627	4.19942	0.599485	1.61133	0.234933	0.0972886	0.383704	5.17695	43.1645	22.4288	0.0559443	FALSE	235.762
HLY0102-051-029	GL	EVZ	86.555	43.5492	-3589	638.57	0.206318	1.34963		22.1405	4.80185	13.5794	209.749	10.8239	3.2748	4.29344	0.563097	1.6589	0.231323	0.0895569	0.386379	5.15682	47.9409	24.1156	0.0538781	FALSE
HLY0102-051-031	GL	EVZ	86.555	43.5492	-3589	638.57	0.206289	1.35337		21.9016	4.66966	13.5171	206.372	10.6023	3.03175	4.20285	0.609382	1.60333	0.230333	0.089982	0.381487	5.21113	46.7077	22.1816	0.0548041	FALSE
HLY0102-051-032	GL	EVZ	86.555	43.5492	-3589	638.57	0.208626	1.3582		22.2998	4.77686	13.7443	208.819	10.5617	3.05719	4.29509	0.5987	1.69182	0.216799	0.0940257	0.393897	5.19193	45.68	22.9569	0.0504761	FALSE
HLY0102-051-033	GL	EVZ	86.555	43.5492	-3589	638.57	0.206341	1.35249	0.3075	21.6715	4.697	13.5324	209.715	10.493	3.16844	4.3492	0.597144	1.60283	0.237201	0.0909664	0.368534	4.98287	47.8111	22.6618	0.054539	FALSE	227.233	van der Zwan, 2017
HLY0102-051-HE	GL	EVZ	86.555	43.5492	-3589	638.57	0.202476	1.36466		21.909	4.73557	13.8504	211.942	10.4684	3.38436	4.26933	0.568503	1.63821	0.244441	0.0910448	0.383717	5.13172	46.8926	24.363	0.0572552	FALSE
HLY0102-051-SG	GL	EVZ	86.555	43.5492	-3589	638.57	0.203684	1.3638		22.3541	4.80191	13.8745	210.859	10.936	3.17145	4.35855	0.598158	1.6359	0.237115	0.0974465	0.375331	5.12879	44.7276	23.1954	0.0544022	FALSE
HLY0102-052-001	GL	EVZ	86.5183	42.1383	-3822	628.013	0.298822	1.48904	0.4428	46.3472	5.99153	15.6325	202.715	11.8988	3.42735	7.23126	0.618267	3.51891	0.423455	0.152317	0.486625	6.40929	47.4751	25.2845	0.058559	FALSE	283.255	van der Zwan, 2017
HLY0102-052-002	GL	EVZ	86.5183	42.1383	-3822	628.013	0.293771	1.50376	0.435	46.7901	5.95715	16.0255	209.368	11.9269	3.64588	7.32767	0.689281	3.61878	0.417603	0.153362	0.493851	6.3854	47.7801	23.2496	0.0569899	FALSE	271.442
HLY0102-052-007	GL	EVZ	86.5183	42.1383	-3822	628.013	0.291337	1.49124		47.1349	6.02635	16.2369	212.238	11.8214	3.58964	7.45369	0.669007	3.60727	0.437911	0.14602	0.483958	6.3237	51.0457	24.2702	0.0587509	FALSE
HLY0102-052-008	GL	EVZ	86.5183	42.1383	-3822	628.013	0.29787	1.50113	0.43	46.2194	6.02486	15.7065	204.127	11.8194	3.51071	7.37019	0.661283	3.62434	0.435742	0.148659	0.491757	6.27113	49.5777	23.7515	0.0591223	FALSE	273.773
HLY0102-052-HE	GL	EVZ	86.5183	42.1383	-3822	628.013	0.294045	1.51146		45.9282	5.97666	15.8168	205.137	11.6044	3.59684	7.42826	0.602805	3.58803	0.424356	0.146034	0.483024	6.1829	50.8667	26.2387	0.0571273	FALSE
HLY0102-053-001	GL	EVZ	86.6808	49.2275	-4412.5	676.721	0.239751	1.62341		44.8271	5.98126	16.2911	178.175	13.1367	4.10498	6.72951	0.667514	3.41729	0.423829	0.138905	0.507807	6.66128	48.4469	24.4056	0.0629808	FALSE
HLY0102-053-005	GL	EVZ	86.6808	49.2275	-4412.5	676.721	0.240529	1.65007		43.0224	5.82457	15.7365	179.015	12.6112	4.0412	6.73131	0.631255	3.3531	0.414624	0.129627	0.498135	6.39138	51.9284	24.9288	0.0615963	FALSE
HLY0102-053-007	GL	EVZ	86.6808	49.2275	-4412.5	676.721	0.239466	1.66503	0.453	44.6699	6.03924	16.296	183.212	13.3296	4.18187	6.80528	0.667095	3.38763	0.418279	0.131737	0.497794	6.56401	51.658	24.4283	0.0614639	FALSE	277.983
HLY0102-053-009	GL	EVZ	86.6808	49.2275	-4412.5	676.721	0.241786	1.65591		44.5566	5.99167	16.117	179.696	12.9595	4.02908	6.82185	0.630239	3.23958	0.431734	0.135455	0.474883	6.53145	50.3627	25.5728	0.0632869	FALSE
HLY0102-053-018	GL	EVZ	86.6808	49.2275	-4412.5	676.721	0.241446	1.65295		44.771	6.15985	16.5421	180.27	13.2068	4.10712	6.80084	0.653629	3.36178	0.410849	0.13024	0.494318	6.58316	52.2175	25.3081	0.0604115	FALSE
HLY0102-053-019	GL	EVZ	86.6808	49.2275	-4412.5	676.721	0.239943	1.63658		44.8007	6.01056	16.5704	177.332	13.1569	4.17782	6.85426	0.676581	3.305	0.411906	0.132329	0.482182	6.53618	51.7973	24.4914	0.0600949	FALSE
HLY0102-053-020	GL	EVZ	86.6808	49.2275	-4412.5	676.721	0.243301	1.65737		44.1114	5.98518	16.19	181.471	13.1882	4.08408	6.81748	0.641611	3.27874	0.431817	0.127981	0.480931	6.47033	53.2694	25.2333	0.0633397	FALSE
HLY0102-053-021	GL	EVZ	86.6808	49.2275	-4412.5	676.721	0.238327	1.65973		45.8597	6.18547	16.7086	186.345	13.7246	4.38408	6.93243	0.66937	3.40919	0.442113	0.132225	0.491775	6.61524	52.4289	24.9617	0.0637747	FALSE
HLY0102-053-HE1	GL	EVZ	86.6808	49.2275	-4412.5	676.721	0.236864	1.67766		43.8985	5.91968	16.3123	182.444	13.3417	3.91344	6.86463	0.637909	3.47746	0.432956	0.127982	0.506577	6.39488	53.6375	25.5715	0.0630705	FALSE
HLY0102-053-HE2	GL	EVZ	86.6808	49.2275	-4412.5	676.721	0.234278	1.68056		44.772	6.03746	16.4835	182.308	13.2331	4.01492	6.89915	0.678549	3.43934	0.427346	0.136385	0.498516	6.4895	50.586	24.2923	0.0619418	FALSE
HLY0102-053-SG	GL	EVZ	86.6808	49.2275	-4412.5	676.721	0.238095	1.66451		45.7322	6.07542	16.7431	188.1	13.4604	4.17763	7.01596	0.653137	3.41336	0.434223	0.142664	0.486514	6.51831	49.1784	25.6348	0.0618907	FALSE
HLY0102-054-001	GL	EVZ	86.6442	48.765	-3790	673.387	0.186514	1.28598		24.4504	4.2809	12.3232	173.798	10.1765	3.17082	4.18826	0.516962	1.99566	0.25152	0.0937794	0.476488	5.83785	44.6608	23.8377	0.0600535	FALSE
HLY0102-054-003	GL	EVZ	86.6442	48.765	-3790	673.387	0.178613	1.25741	0.282	22.5751	4.06731	11.4089	171.212	9.4097	3.0038	3.83473	0.500683	1.78198	0.23442	0.08374	0.464695	5.88701	45.7933	22.7866	0.0611307	FALSE	247.177
HLY0102-054-019	GL	EVZ	86.6442	48.765	-3790	673.387	0.162545	1.22336		21.2026	3.81934	11.1297	170.679	9.29968	2.97837	3.66207	0.492943	1.64648	0.230368	0.0805034	0.449604	5.78978	45.4896	22.578	0.0629064	FALSE
HLY0102-055-003	GL	EVZ	87.0308	59.4708	-4173.5	753.208	0.0657601	1.01884		5.69881	2.11413	6.70818	138.911	6.39605	2.27541	1.01177	0.417203	0.826346	0.0966325	0.0388206	0.816735	5.63253	26.0626	16.0789	0.0955086	TRUE
HLY0102-055-009	GL	EVZ	87.0308	59.4708	-4173.5	753.208	0.0631425	1.0379		5.66754	2.16112	7.0081	144.407	6.56856	2.32955	1.03518	0.446141	0.788743	0.0986854	0.0417746	0.761937	5.47492	24.7802	15.7083	0.0953314	TRUE
HLY0102-055-017	GL	EVZ	87.0308	59.4708	-4173.5	753.208	0.0635342	1.03075		5.82222	2.10775	6.71612	140.937	6.18575	2.2303	1.01946	0.426305	0.82156	0.100491	0.0426108	0.805881	5.71111	23.9248	15.7543	0.0985733	TRUE
HLY0102-055-019	GL	EVZ	87.0308	59.4708	-4173.5	753.208	0.0639518	1.04012	0.288	5.92542	2.08103	6.94038	146.101	6.37176	2.25823	1.01261	0.464376	0.791646	0.102182	0.0452501	0.781788	5.85163	22.3781	14.9456	0.100909	TRUE	414.963	Michael, 2015
HLY0102-055-HE	GL	EVZ	87.0308	59.4708	-4173.5	753.208	0.0611689	1.04518		5.77827	2.1611	7.02692	149.161	6.45327	2.27629	1.0607	0.425938	0.844014	0.11227	0.0409217	0.795712	5.44759	25.9203	16.4975	0.105844	TRUE
HLY0102-055-SG	GL	EVZ	87.0308	59.4708	-4173.5	753.208	0.0638879	1.02259		5.88247	2.14661	6.78185	143.77	6.27815	2.21644	1.00964	0.429902	0.825324	0.103653	0.037574	0.817441	5.82629	26.8708	15.7753	0.102663	TRUE
HLY0102-057-002	GL	EVZ	86.5558	67.5433	-2786.5	823.399	0.239719	1.4761		25.0668	5.03111	14.7473	203.195	11.8927	3.59883	4.66795	0.668596	2.1102	0.265681	0.106562	0.452062	5.36997	43.8048	22.0571	0.0569161	FALSE
HLY0102-057-003	GL	EVZ	86.5558	67.5433	-2786.5	823.399	0.240179	1.54193		25.7559	5.25991	15.1967	203.544	12.5477	3.80859	4.84043	0.663327	2.06728	0.277147	0.103071	0.427086	5.32101	46.962	22.9098	0.0572568	FALSE
HLY0102-057-006	GL	EVZ	86.5558	67.5433	-2786.5	823.399	0.235624	1.67824		23.8286	5.36675	15.6073	205.182	13.1045	3.93453	4.70946	0.681207	1.88872	0.271468	0.100741	0.401048	5.05973	46.7483	22.9113	0.0576431	FALSE
HLY0102-057-031	GL	EVZ	86.5558	67.5433	-2786.5	823.399	0.238603	1.529		25.3248	5.15191	15.0039	204.658	12.1079	3.65111	4.71246	0.643842	2.04075	0.278916	0.11213	0.433054	5.374	42.0267	23.3038	0.0591868	FALSE
HLY0102-057-045	GL	EVZ	86.5558	67.5433	-2786.5	823.399	0.242783	1.48599		25.27	5.07749	14.8836	205.815	11.9711	3.66557	4.72961	0.659462	2.11141	0.274408	0.105301	0.446423	5.34294	44.9149	22.5693	0.0580193	FALSE
HLY0102-057-046	GL	EVZ	86.5558	67.5433	-2786.5	823.399	0.236869	1.51584	0.404	25.3959	5.17346	15.0736	206.631	12.1368	3.75544	4.69198	0.710986	2.04691	0.276158	0.110939	0.436257	5.41261	42.2935	21.201	0.0588574	FALSE	268.018
HLY0102-057-054	GL	EVZ	86.5558	67.5433	-2786.5	823.399	0.243907	1.4896		25.3333	5.06971	14.6196	203.566	11.9156	3.70263	4.56968	0.601247	2.10385	0.270303	0.0994402	0.460392	5.54378	45.954	24.3155	0.0591513	FALSE
HLY0102-057-061	GL	EVZ	86.5558	67.5433	-2786.5	823.399	0.23724	1.49685	0.335	25.1439	5.07185	14.851	205.818	12.0365	3.57998	4.75683	0.668542	2.024	0.274651	0.1065	0.425493	5.28584	44.6653	22.2141	0.0577381	FALSE	225.574
HLY0102-057-064	GL	EVZ	86.5558	67.5433	-2786.5	823.399	0.238875	1.52583		25.4749	5.08491	14.89	207.22	12.1659	3.71701	4.70675	0.61247	2.10281	0.284535	0.106234	0.446765	5.41242	44.3055	24.3113	0.0604526	FALSE
HLY0102-057-079	GL	EVZ	86.5558	67.5433	-2786.5	823.399	0.242795	1.51015		25.9974	5.28369	15.1709	210.071	12.2757	3.74524	4.72007	0.594791	2.09872	0.27876	0.103092	0.444638	5.50785	45.7849	25.5063	0.0590584	FALSE
HLY0102-057-120	GL	EVZ	86.5558	67.5433	-2786.5	823.399	0.231779	1.63755		23.2345	5.3026	15.7102	204.895	12.9534	3.94061	4.64068	0.676564	1.89948	0.249916	0.098766	0.40931	5.0067	46.9866	23.2206	0.0538534	FALSE
HLY0102-057-126	GL	EVZ	86.5558	67.5433	-2786.5	823.399	0.238694	1.6581		24.6664	5.48338	16.249	215.165	12.9664	3.95674	4.89162	0.64543	1.90069	0.278148	0.100681	0.388561	5.04258	48.5856	25.1755	0.0568621	FALSE
HLY0102-057-HE1	GL	EVZ	86.5558	67.5433	-2786.5	823.399	0.354886	1.59924		44.5076	6.30963	17.2781	210.349	12.6781	3.84128	6.85767	0.823565	3.99161	0.45218	0.180232	0.582065	6.49019	38.0492	20.9797	0.0659378	TRUE
HLY0102-057-SG	GL	EVZ	86.5558	67.5433	-2786.5	823.399	0.236442	1.6588		23.8908	5.48556	16.2507	213.145	13.1526	4.05875	4.77679	0.611643	1.91891	0.265716	0.104326	0.401716	5.00143	45.7869	26.569	0.0556265	FALSE
HLY0102-058-001	GL	EVZ	86.5275	70.0025	-3102.5	838.586	0.258901	1.41651		36.8316	5.53738	14.9166	196.944	11.3446	3.46604	6.37944	0.543627	2.89083	0.379423	0.127614	0.453147	5.77349	49.9903	27.439	0.0594759	FALSE
HLY0102-058-002	GL	EVZ	86.5275	70.0025	-3102.5	838.586	0.262466	1.41187	0.343	36.7805	5.51948	14.8904	192.034	11.4993	3.40152	6.36466	0.641707	2.97097	0.355664	0.12505	0.466792	5.77886	50.8968	23.2043	0.0558811	FALSE	230.35
HLY0102-058-007	GL	EVZ	86.5275	70.0025	-3102.5	838.586	0.263081	1.46833	0.369	37.5069	5.74091	15.1441	192.921	11.9479	3.69105	6.45859	0.620525	3.07298	0.389891	0.131586	0.475797	5.80729	49.0827	24.4054	0.0603679	FALSE	243.658	van der Zwan, 2017
HLY0102-058-010	GL	EVZ	86.5275	70.0025	-3102.5	838.586	0.285347	1.57638		39.7475	6.07506	16.4634	191.553	12.774	3.73738	6.97436	0.678393	3.34288	0.408482	0.135772	0.47931	5.69909	51.3683	24.2682	0.0585691	FALSE
HLY0102-058-017	GL	EVZ	86.5275	70.0025	-3102.5	838.586	0.267947	1.49129		38.9101	5.75323	15.6358	197.384	12.1169	3.59854	6.76793	0.652063	3.16477	0.400873	0.13331	0.467613	5.74919	50.7685	23.9789	0.0592313	FALSE
HLY0102-058-018	GL	EVZ	86.5275	70.0025	-3102.5	838.586	0.28095	1.56748		40.4895	6.13773	16.8098	195.402	12.9284	3.8097	7.10511	0.662083	3.2602	0.416426	0.146366	0.458852	5.69864	48.5436	25.3893	0.0586093	FALSE
HLY0102-058-023	GL	EVZ	86.5275	70.0025	-3102.5	838.586	0.268152	1.49957		38.6494	5.94957	15.8778	198.929	12.2752	3.79543	6.70679	0.639119	3.10559	0.412527	0.152165	0.463051	5.76272	44.0757	24.8433	0.0615088	FALSE
HLY0102-058-031	GL	EVZ	86.5275	70.0025	-3102.5	838.586	0.170628	1.58362	0.312	19.3498	4.72439	14.3122	171.7	11.9784	3.79134	3.72273	0.638421	1.48286	0.221816	0.0844249	0.398324	5.19773	44.0952	22.4182	0.0595841	FALSE	217.995
HLY0102-058-039	GL	EVZ	86.5275	70.0025	-3102.5	838.586	0.262386	1.39749		37.6093	5.59431	15.2836	190.434	11.9065	3.59991	6.44763	0.652086	3.10579	0.368926	0.138168	0.481694	5.83304	46.6651	23.438	0.0572188	FALSE
HLY0102-058-044	GL	EVZ	86.5275	70.0025	-3102.5	838.586	0.174081	1.5806	0.312	19.2293	4.69661	13.8797	171.675	11.9453	3.73124	3.72277	0.653516	1.45924	0.213633	0.0783028	0.391976	5.16532	47.5433	21.2385	0.0573855	FALSE	224.789
HLY0102-058-HE	GL	EVZ	86.5275	70.0025	-3102.5	838.586	0.258845	1.42817		36.4621	5.45836	14.6502	194.35	11.4911	3.37289	6.27603	0.604667	2.99838	0.356594	0.128459	0.477751	5.80975	48.8564	24.2286	0.0568185	FALSE
HLY0102-059-011	GL	EVZ	86.4617	71.0083	-3448.5	847.66	0.363562	1.58076		44.3069	6.37249	16.9668	206.654	12.8851	3.84346	6.81395	0.90658	3.85175	0.476708	0.16901	0.565275	6.50239	40.3169	18.7152	0.0699607	TRUE
HLY0102-059-014	GL	EVZ	86.4617	71.0083	-3448.5	847.66	0.35555	1.58737		44.4592	6.3752	17.4362	214.004	12.8224	3.78013	7.05517	0.897123	3.86586	0.480732	0.171417	0.547947	6.30164	41.1579	19.4357	0.0681389	TRUE
HLY0102-059-021	GL	EVZ	86.4617	71.0083	-3448.5	847.66	0.360174	1.57622		44.9881	6.55889	17.2158	212.35	12.824	3.91965	7.12516	0.917323	4.02973	0.487543	0.166354	0.565563	6.31398	42.8314	18.7675	0.0684256	FALSE
HLY0102-059-022	GL	EVZ	86.4617	71.0083	-3448.5	847.66	0.359485	1.57752		45.5008	6.53632	17.5372	216.012	13.0081	3.85294	7.06816	0.880974	4.13953	0.499468	0.158181	0.585659	6.43743	44.6841	19.9066	0.0706645	FALSE
HLY0102-059-025	GL	EVZ	86.4617	71.0083	-3448.5	847.66	0.366446	1.58948		45.6527	6.50089	17.2307	218.862	13.1827	4.08252	7.06351	0.853527	4.04776	0.484388	0.154681	0.573051	6.46317	45.6651	20.1876	0.068576	FALSE
HLY0102-059-038	GL	EVZ	86.4617	71.0083	-3448.5	847.66	0.363212	1.58581		45.0267	6.41995	17.2549	213.528	12.771	3.95977	7.05904	0.829084	4.15393	0.479047	0.151637	0.588456	6.37858	46.5522	20.812	0.0678629	FALSE
HLY0102-059-073	GL	EVZ	86.4617	71.0083	-3448.5	847.66	0.361087	1.5651		43.5586	6.31701	17.1961	209.716	12.8908	3.75127	6.84743	0.864536	3.90971	0.466417	0.16911	0.570976	6.36131	40.4909	19.8906	0.0681157	TRUE
HLY0102-059-076	GL	EVZ	86.4617	71.0083	-3448.5	847.66	0.364316	1.57272		46.7697	6.49505	17.7325	217.639	13.3202	3.86376	7.12029	0.867901	4.13607	0.489289	0.160074	0.580885	6.56851	44.4811	20.4315	0.0687175	FALSE
HLY0102-059-082	GL	EVZ	86.4617	71.0083	-3448.5	847.66	0.359796	1.57747		44.9526	6.42437	17.3691	214.163	13.0192	3.8511	7.08344	0.84641	3.98798	0.475745	0.160173	0.563	6.34615	44.2235	20.5209	0.067163	FALSE
HLY0102-059-090	GL	EVZ	86.4617	71.0083	-3448.5	847.66	0.36405	1.58241		45.5707	6.5465	17.3191	215.12	13.1033	3.98387	6.97866	0.840773	4.16713	0.482357	0.153291	0.597125	6.53001	45.5256	20.5991	0.0691189	FALSE
HLY0102-059-099	GL	EVZ	86.4617	71.0083	-3448.5	847.66	0.359426	1.59806		44.4222	6.55527	17.2316	215.934	13.2242	4.03694	7.00102	0.858321	4.06783	0.499332	0.169865	0.581034	6.3451	41.2152	20.0759	0.0713227	TRUE
HLY0102-059-104	GL	EVZ	86.4617	71.0083	-3448.5	847.66	0.362998	1.58939		44.131	6.54544	17.0089	211.935	12.9769	3.74006	6.96605	0.867838	3.99487	0.49012	0.173145	0.573477	6.33515	40.2325	19.5992	0.0703583	TRUE
HLY0102-059-105	GL	EVZ	86.4617	71.0083	-3448.5	847.66	0.359637	1.59595		43.8815	6.48156	17.0088	214.614	13.0291	3.83083	6.97843	0.891227	4.07399	0.492313	0.165261	0.583797	6.28816	42.2268	19.0847	0.0705478	FALSE
HLY0102-059-106	GL	EVZ	86.4617	71.0083	-3448.5	847.66	0.357169	1.55085	0.417	43.7716	6.21925	17.086	210.258	12.6651	3.80237	6.95916	0.869562	3.90148	0.477356	0.172582	0.560625	6.28978	40.3237	19.649	0.0685939	TRUE	244.059
HLY0102-059-HE1	GL	EVZ	86.4617	71.0083	-3448.5	847.66	0.352146	1.57774		44.5485	6.4886	17.4866	214.167	13.257	3.82814	7.05349	0.857187	4.10822	0.498561	0.163457	0.582437	6.3158	43.1521	20.3999	0.0706828	FALSE
HLY0102-059-HE2	GL	EVZ	86.4617	71.0083	-3448.5	847.66	0.359658	1.58997		43.6385	6.43715	17.2148	211.575	13.0765	3.80283	6.92364	0.851887	3.86589	0.487386	0.17585	0.558361	6.30282	39.3724	20.2078	0.0703945	TRUE
HLY0102-059-SG	GL	EVZ	86.4617	71.0083	-3448.5	847.66	0.358267	1.5858		43.5689	6.58472	17.055	209.245	13.1328	3.92486	6.85694	0.874392	3.91953	0.49454	0.165121	0.571615	6.35398	41.5268	19.505	0.0721226	TRUE
HLY0102-060-023	GL	EVZ	86.27	71.8325	-3515.5	866.18	0.196457	1.49713	0.325	21.4058	4.67571	13.671	181.044	11.3981	3.53486	4.07907	0.673137	1.66903	0.23858	0.0902896	0.40917	5.24771	45.1776	20.3094	0.0584888	FALSE	237.729
HLY0102-060-025	GL	EVZ	86.27	71.8325	-3515.5	866.18	0.200758	1.47942		21.645	4.74746	14.0034	181.689	11.6096	3.6451	4.19513	0.632797	1.71283	0.232031	0.092082	0.408289	5.15955	45.5586	22.1294	0.0553095	FALSE
HLY0102-060-026	GL	EVZ	86.27	71.8325	-3515.5	866.18	0.193642	1.5173		21.499	4.73105	14.0233	181.869	11.613	3.56886	4.15034	0.652603	1.64065	0.235649	0.0935011	0.395304	5.18005	44.3881	21.4882	0.0567783	FALSE
HLY0102-060-039	GL	EVZ	86.27	71.8325	-3515.5	866.18	0.202246	1.47049		21.7221	4.68925	14.1411	181.422	11.5667	3.52961	4.13098	0.639438	1.6881	0.229427	0.0911938	0.408643	5.25834	45.2989	22.1148	0.055538	FALSE
HLY0102-060-045	GL	EVZ	86.27	71.8325	-3515.5	866.18	0.199488	1.51032	0.325	21.5026	4.79612	13.7979	183.112	11.6236	3.56158	4.20279	0.653136	1.69531	0.243716	0.0936599	0.403376	5.11626	44.8729	21.1256	0.0579892	FALSE	235.543
HLY0102-061-003	GL	EVZ	85.635	85.05	-3869.5	991.931	0.158537	1.31936	0.255	13.1931	4.07811	12.4909	216.01	10.3151	3.09619	2.81188	0.57467	0.90105	0.1515	0.0656026	0.320444	4.69192	42.8623	21.7358	0.0538786	FALSE	204.148
HLY0102-061-004	GL	EVZ	85.635	85.05	-3869.5	991.931	0.157307	1.37292		13.3624	4.25573	12.5949	220.965	10.6405	3.37956	2.91771	0.578052	0.928169	0.162864	0.0643813	0.318115	4.57976	45.3193	21.7886	0.0558189	FALSE
HLY0102-061-005	GL	EVZ	85.635	85.05	-3869.5	991.931	0.154985	1.35392	0.2583	12.813	4.10909	12.4639	215.718	10.4767	3.21701	2.90689	0.578322	0.867196	0.146191	0.0679025	0.298325	4.40781	42.8097	21.5518	0.0502911	FALSE	207.239	van der Zwan, 2017
HLY0102-061-009	GL	EVZ	85.635	85.05	-3869.5	991.931	0.158787	1.38177		13.5294	4.23305	12.6372	215.592	10.7392	3.34727	2.88539	0.567989	0.886984	0.162268	0.0636099	0.307405	4.68893	45.3608	22.249	0.0562378	FALSE
HLY0102-061-010	GL	EVZ	85.635	85.05	-3869.5	991.931	0.154269	1.35679		13.2218	4.14145	12.5041	217.315	10.4514	3.38745	2.84551	0.552719	0.94601	0.157693	0.0657629	0.332457	4.64654	43.2692	22.6229	0.0554181	FALSE
HLY0102-061-012	GL	EVZ	85.635	85.05	-3869.5	991.931	0.162846	1.32541		13.2645	4.14033	12.48	212.914	10.3964	3.20278	2.88594	0.570087	0.86297	0.153477	0.0661175	0.299025	4.59624	43.6487	21.8914	0.053181	FALSE
HLY0102-061-016	GL	EVZ	85.635	85.05	-3869.5	991.931	0.155134	1.34372		13.2853	4.0852	12.3194	218.877	10.253	3.28843	2.85914	0.528784	0.929129	0.152554	0.0648226	0.324968	4.64661	44.1072	23.2976	0.0533565	FALSE
HLY0102-062-001	GL	EVZ	85.6183	85.0333	-4072	990.635	0.193297	1.16051		17.0695	3.95354	11.3223	205.632	9.09912	2.72367	3.47329	0.494142	1.20517	0.185625	0.071629	0.346984	4.91452	48.49	22.913	0.0534436	FALSE
HLY0102-062-002	GL	EVZ	85.6183	85.0333	-4072	990.635	0.189261	1.21025	0.255	17.527	4.11451	11.6606	207.323	9.34396	2.8964	3.58519	0.510265	1.26895	0.200795	0.0807933	0.353944	4.88871	44.3748	22.8521	0.0560069	FALSE	218.685
HLY0102-062-012	GL	EVZ	85.6183	85.0333	-4072	990.635	0.184467	1.19569		17.2018	3.92534	11.4008	206.566	9.08256	2.84336	3.46027	0.489438	1.22467	0.182377	0.0701567	0.353923	4.97122	49.3221	23.2936	0.0527061	FALSE
HLY0102-062-013	GL	EVZ	85.6183	85.0333	-4072	990.635	0.185438	1.16938		17.3753	3.94466	11.3216	208.363	9.04466	2.84298	3.4961	0.497825	1.24229	0.184794	0.0727422	0.355337	4.96992	48.0614	22.7421	0.0528574	FALSE
HLY0102-062-014	GL	EVZ	85.6183	85.0333	-4072	990.635	0.19271	1.15329		17.1811	3.98385	11.3635	204.11	9.27394	2.72862	3.47507	0.526494	1.26335	0.177612	0.077651	0.363547	4.94411	44.7524	21.5833	0.0511104	FALSE
HLY0102-062-015	GL	EVZ	85.6183	85.0333	-4072	990.635	0.186141	1.19483		17.351	3.9952	11.7042	210.299	9.31479	2.90276	3.62668	0.490938	1.28218	0.191844	0.0728212	0.353541	4.78427	49.8025	23.8405	0.0528979	FALSE
HLY0102-062-016	GL	EVZ	85.6183	85.0333	-4072	990.635	0.187338	1.17984		16.8979	3.98609	11.2415	207.903	9.01066	2.93403	3.53299	0.465822	1.23894	0.184813	0.0776439	0.350677	4.7829	45.5025	24.1326	0.0523107	FALSE
HLY0102-062-017	GL	EVZ	85.6183	85.0333	-4072	990.635	0.186094	1.16604		17.1836	3.97558	11.2405	206.966	8.82362	2.7772	3.44664	0.445242	1.19912	0.190553	0.0785577	0.347912	4.98562	43.8739	25.2459	0.0552866	FALSE
HLY0102-062-018	GL	EVZ	85.6183	85.0333	-4072	990.635	0.187647	1.19058		17.1465	4.00137	11.3168	205.367	9.1679	2.81264	3.52866	0.488483	1.21285	0.19184	0.0803198	0.343716	4.8592	43.9326	23.1671	0.0543662	FALSE
HLY0102-062-019	GL	EVZ	85.6183	85.0333	-4072	990.635	0.183363	1.18434		17.3944	4.05468	11.5381	209.56	9.22676	2.98087	3.50372	0.513681	1.2331	0.190632	0.0772768	0.351939	4.96456	45.3399	22.4615	0.0544083	FALSE
HLY0102-063-001	GL	EVZ	85.6342	84.5825	-3938.5	988.412	0.234423	1.29398	0.334	22.2522	4.83054	13.2104	224.667	10.2178	3.06973	4.51917	0.588432	1.59929	0.251065	0.101571	0.35389	4.92395	44.4927	22.4503	0.0555554	FALSE	252.83
HLY0102-063-004	GL	EVZ	85.6342	84.5825	-3938.5	988.412	0.263839	1.37657	0.366	25.4772	5.38678	15.0641	224.488	11.3282	3.38142	5.25966	0.695484	1.97649	0.291558	0.120195	0.375783	4.84388	43.7595	21.6599	0.0554329	FALSE	242.961
HLY0102-063-005	GL	EVZ	85.6342	84.5825	-3938.5	988.412	0.260474	1.4131		25.6967	5.555	14.9778	226.217	11.702	3.42367	5.28366	0.622085	1.93649	0.30444	0.121506	0.366505	4.86343	43.4847	24.0768	0.0576191	FALSE
HLY0102-063-006	GL	EVZ	85.6342	84.5825	-3938.5	988.412	0.253973	1.41551		25.472	5.51325	15.1117	226.998	11.6233	3.35381	5.15989	0.690564	2.01208	0.309858	0.118656	0.389946	4.93653	43.4863	21.8831	0.0600513	FALSE
HLY0102-063-026	GL	EVZ	85.6342	84.5825	-3938.5	988.412	0.262901	1.35118	0.369	25.0853	5.28369	14.7549	224.602	11.0644	3.31619	5.18986	0.666074	1.94674	0.28492	0.111766	0.375105	4.83353	46.4348	22.152	0.0548994	FALSE	250.087	van der Zwan, 2017
HLY0102-063-027	GL	EVZ	85.6342	84.5825	-3938.5	988.412	0.252807	1.24882	0.347	24.9277	4.68685	12.87	227.602	10.2039	3.1222	4.31834	0.608936	1.76423	0.245783	0.095105	0.408543	5.77252	45.406	21.1353	0.056916	FALSE	269.619
HLY0102-063-029	GL	EVZ	85.6342	84.5825	-3938.5	988.412	0.257524	1.45738	0.336	28.9038	5.50798	15.2682	229.651	11.8901	3.55697	5.37075	0.617268	2.04863	0.302997	0.118493	0.381442	5.3817	45.3254	24.7351	0.0564161	FALSE	220.066
HLY0102-064-004	GL	EVZ	85.6542	84.2783	-4026.5	986.005	0.172671	1.19056	0.256	18.0793	3.77803	10.9127	184.175	9.12112	2.94412	3.46417	0.470478	1.39397	0.20293	0.0751939	0.402398	5.21893	46.0698	23.1948	0.0585797	FALSE	234.59
HLY0102-064-005	GL	EVZ	85.6542	84.2783	-4026.5	986.005	0.174429	1.20039		17.8477	3.79158	10.9834	182.646	9.07283	2.86485	3.3772	0.499728	1.49538	0.194753	0.0760159	0.442788	5.28476	44.4275	21.9788	0.0576671	FALSE
HLY0102-064-006	GL	EVZ	85.6542	84.2783	-4026.5	986.005	0.175301	1.18746	0.271	17.9248	3.75971	10.8504	180.838	8.95476	2.79358	3.44009	0.489848	1.42925	0.194575	0.0762458	0.415468	5.21056	45.1185	22.1506	0.0565611	FALSE	249.76
HLY0102-064-014	GL	EVZ	85.6542	84.2783	-4026.5	986.005	0.260064	1.65474		29.9864	5.51612	15.6544	162.96	12.8406	4.07702	5.77622	0.672777	2.52628	0.349204	0.130968	0.437358	5.19136	44.1042	23.2684	0.0604554	FALSE
HLY0102-064-020	GL	EVZ	85.6542	84.2783	-4026.5	986.005	0.175497	1.17003	0.271	17.9481	3.71287	10.6973	177.434	8.97577	2.84471	3.35728	0.474781	1.42186	0.184869	0.0770082	0.423517	5.34603	43.5963	22.5311	0.0550652	FALSE	253.334
HLY0102-064-028	GL	EVZ	85.6542	84.2783	-4026.5	986.005	0.263126	1.66164		30.7526	5.86727	16.114	162.734	13.4496	4.30425	5.96806	0.675175	2.46223	0.350788	0.13137	0.412569	5.15287	45.4293	23.8663	0.0587777	FALSE
HLY0102-064-029	GL	EVZ	85.6542	84.2783	-4026.5	986.005	0.265	1.68848		31.2869	5.83428	16.2911	162.99	13.3624	4.16329	6.13136	0.704035	2.5661	0.362136	0.138918	0.418521	5.10278	44.1365	23.1396	0.0590629	FALSE
HLY0102-064-030	GL	EVZ	85.6542	84.2783	-4026.5	986.005	0.264997	1.69556		31.3232	5.85692	16.3307	161.85	13.1541	4.18174	6.11618	0.703071	2.57126	0.367542	0.139953	0.420403	5.12136	43.7016	23.2277	0.0600934	FALSE
HLY0102-064-031	GL	EVZ	85.6542	84.2783	-4026.5	986.005	0.256823	1.63166		30.5271	5.64994	15.7534	161.972	12.9562	4.0651	5.8915	0.668358	2.47658	0.341078	0.129264	0.420366	5.18155	45.5772	23.5704	0.0578932	FALSE
HLY0102-064-032	GL	EVZ	85.6542	84.2783	-4026.5	986.005	0.26502	1.66374		30.3084	5.82302	15.6238	157.92	13.0605	4.26052	5.82346	0.697755	2.43935	0.361192	0.132803	0.418883	5.20453	43.8505	22.3915	0.0620235	FALSE
HLY0102-064-033	GL	EVZ	85.6542	84.2783	-4026.5	986.005	0.171498	1.18157		17.9969	3.83369	11.0234	184.52	8.92704	2.9441	3.51394	0.48802	1.41611	0.203442	0.0825418	0.402998	5.12158	42.5717	22.5881	0.0578955	FALSE
HLY0102-064-034	GL	EVZ	85.6542	84.2783	-4026.5	986.005	0.170582	1.18464		18.2422	3.80823	10.9631	181.514	9.14287	2.90384	3.49474	0.493183	1.38009	0.19348	0.0757397	0.394905	5.21988	46.1415	22.2292	0.0553631	FALSE
HLY0102-064-035	GL	EVZ	85.6542	84.2783	-4026.5	986.005	0.179367	1.14464		17.8519	3.6699	10.8657	178.483	8.74923	2.75173	3.44662	0.480009	1.42553	0.181685	0.0756239	0.413602	5.17954	45.5759	22.6365	0.0527139	FALSE
HLY0102-065-001	GL	EVZ	85.6567	84.7992	-3921.5	988.598	0.155124	1.4393	0.258	14.9638	3.03989	9.12951	153.175	8.54697	2.98672	2.91185	0.413801	1.1013	0.15112	0.0584558	0.378213	5.13892	49.8129	22.0625	0.0518981	FALSE	282.6
HLY0102-065-003	GL	EVZ	85.6567	84.7992	-3921.5	988.598	0.148237	1.45366		15.1171	3.21544	9.44741	160.542	8.80078	3.19392	2.85965	0.441317	1.07174	0.170263	0.0603255	0.374779	5.28636	47.4036	21.4073	0.0595398	FALSE
HLY0102-065-021	GL	EVZ	85.6567	84.7992	-3921.5	988.598	0.152452	1.46539		15.1755	3.18974	9.41851	161.14	8.96753	3.20311	2.95877	0.45082	1.10104	0.158145	0.0627627	0.372128	5.12897	47.1422	20.892	0.0534497	FALSE
HLY0102-065-025	GL	EVZ	85.6567	84.7992	-3921.5	988.598	0.155375	1.4931		15.5345	3.21545	9.58469	156.93	8.89896	3.21299	3.01824	0.456846	1.06352	0.159522	0.0584438	0.352363	5.14689	51.6434	20.9801	0.0528528	FALSE
HLY0102-066-032	GL	EVZ	85.5292	84.6758	-3041	994.339	0.765318	2.36518	0.838723	89.1202	12.3156	30.6445	236.985	20.5908	5.6248	16.6288	1.18023	7.42524	0.932775	0.354962	0.446527	5.35937	46.8468	25.965	0.0560938	FALSE	273.694
HLY0102-066-036	GL	EVZ	85.5292	84.6758	-3041	994.339	0.759486	2.41564		90.1252	12.88	30.7999	245.95	21.1886	6.01109	16.9315	1.24771	7.36275	1.00145	0.366375	0.434856	5.32294	46.2136	24.6851	0.0591474	FALSE
HLY0102-066-041	GL	EVZ	85.5292	84.6758	-3041	994.339	0.175789	1.47646		22.0872	5.09026	15.0999	216.559	12.0805	3.75922	3.89612	0.64374	1.53475	0.21253	0.0816188	0.393918	5.66902	47.7356	23.4566	0.054549	FALSE
HLY0102-067-001	GL	EVZ	86.4	72.68	-3954	860.81	0.103936	1.2446	0.206	11.7191	3.30369	10.6689	165.115	9.36945	3.09157	1.92898	0.507239	0.936623	0.132926	0.0487291	0.485555	6.07531	39.5857	21.0333	0.06891	TRUE	193.084	Wanless, 2014
HLY0102-067-004	GL	EVZ	86.4	72.68	-3954	860.81	0.209312	1.58985		25.4495	5.64614	16.4722	189.828	13.5976	4.25386	3.95067	0.924179	2.22255	0.30845	0.112016	0.562575	6.44182	35.2688	17.8236	0.0780754	TRUE
HLY0102-067-011	GL	EVZ	86.4	72.68	-3954	860.81	0.209684	1.59426	0.374	24.9308	5.44367	15.9774	184.642	13.4345	4.13833	3.93536	0.896307	2.12526	0.31439	0.109336	0.540041	6.33508	35.9932	17.8258	0.0798886	TRUE	234.081
HLY0102-067-013	GL	EVZ	86.4	72.68	-3954	860.81	0.106183	1.30425		12.4027	3.53683	11.2859	167.663	10.229	3.15808	2.09121	0.541418	0.955765	0.146797	0.0545257	0.457038	5.93084	38.3528	20.8451	0.0701968	FALSE
HLY0102-067-014	GL	EVZ	86.4	72.68	-3954	860.81	0.102012	1.29483	0.214	12.0872	3.59267	11.2128	173.265	10.0792	3.23953	2.03939	0.546565	0.962706	0.139116	0.0503545	0.472057	5.92688	40.5006	20.515	0.0682148	FALSE	190.853
HLY0102-067-018	GL	EVZ	86.4	72.68	-3954	860.81	0.218376	1.53263		24.6759	5.31637	16.2467	187.154	12.859	3.85231	3.98737	0.890305	2.45344	0.290259	0.113936	0.615303	6.18853	34.9965	18.2484	0.0727946	TRUE
HLY0102-067-021	GL	EVZ	86.4	72.68	-3954	860.81	0.210174	1.59645	0.377487	24.7568	5.46388	16.0536	186.916	13.4554	3.93037	3.95832	0.868006	2.3496	0.309929	0.111381	0.593584	6.25437	35.5385	18.4948	0.0782981	TRUE	235.141
HLY0102-067-022	GL	EVZ	86.4	72.68	-3954	860.81	0.103312	1.26903		11.9376	3.4632	11.0138	169.444	9.87832	3.16275	2.0217	0.53283	0.907134	0.135502	0.048995	0.448698	5.90473	41.2634	20.6704	0.0670238	FALSE
HLY0102-067-023	GL	EVZ	86.4	72.68	-3954	860.81	0.103217	1.2719		11.8052	3.43083	10.844	167.8	9.91603	3.14798	2.04172	0.547704	0.886983	0.13967	0.0506802	0.434428	5.78197	40.2864	19.799	0.068408	FALSE
HLY0102-068-003	GL	EVZ	86.5825	71.6417	-3963.5	847.475	0.308854	1.59684	0.439	40.1822	6.39963	17.1152	209.772	13.2416	3.89146	6.43765	0.823858	3.39099	0.406016	0.145346	0.526744	6.24174	44.292	20.7744	0.0630689	FALSE	256.497	van der Zwan, 2017
HLY0102-068-008	GL	EVZ	86.5825	71.6417	-3963.5	847.475	0.31015	1.58857		40.6739	6.43612	17.3236	209.301	13.1167	3.95254	6.50919	0.687191	3.2133	0.435439	0.151888	0.493656	6.24868	42.8553	25.2094	0.066896	FALSE
HLY0102-068-009	GL	EVZ	86.5825	71.6417	-3963.5	847.475	0.31	1.61175		40.7345	6.44373	17.521	208.291	13.1667	3.92199	6.70382	0.842188	3.2428	0.425382	0.153355	0.483725	6.07632	43.7145	20.8042	0.0634538	FALSE
HLY0102-068-010	GL	EVZ	86.5825	71.6417	-3963.5	847.475	0.304193	1.5304	0.426	39.3991	6.19663	16.8503	212.849	12.7421	3.73438	6.30028	0.697924	3.09956	0.402127	0.144191	0.491972	6.25355	43.6941	24.1434	0.0638269	FALSE	252.815
HLY0102-068-015	GL	EVZ	86.5825	71.6417	-3963.5	847.475	0.325381	1.53008		39.9745	6.21277	17.246	204.693	12.7087	3.81955	6.45571	0.806722	3.4641	0.392804	0.157869	0.536595	6.19212	40.8929	21.3778	0.060846	TRUE
HLY0102-068-SG	GL	EVZ	86.5825	71.6417	-3963.5	847.475	0.309024	1.58243		39.0353	6.19686	16.9008	204.068	12.6773	3.82748	6.29261	0.653376	3.05911	0.412944	0.146923	0.486143	6.20336	42.8294	25.8669	0.0656236	FALSE
HLY0102-070-009	GL	EVZ	86.75	64.7242	-4128.5	795.619	0.18177	1.46776		17.8452	4.51944	13.7806	174.012	11.5038	3.52726	3.65869	0.568369	1.46298	0.210907	0.0835643	0.399863	4.87749	43.7829	24.2459	0.0576456	FALSE
HLY0102-070-009A	GL	EVZ	86.75	64.7242	-4128.5	795.619	0.201078	1.44634	0.364	18.5672	4.82601	14.6868	172.059	12.0888	3.65288	3.92668	0.682576	1.71806	0.221	0.0891521	0.437536	4.72847	44.0447	21.5167	0.0562816	FALSE	247.842
HLY0102-073-001	GL	EVZ	86.96	57.3642	-4037	737.466	0.171245	1.33791		18.602	4.16766	12.6944	196.491	10.1467	3.20409	3.63602	0.526897	1.3939	0.202231	0.0804783	0.383357	5.11604	45.1802	24.0928	0.0556188	FALSE
HLY0102-073-005	GL	EVZ	86.96	57.3642	-4037	737.466	0.17428	1.23294		17.8567	3.99483	11.9162	193.321	9.64018	2.96251	3.38973	0.557039	1.45119	0.194894	0.077196	0.428113	5.26788	43.9107	21.3921	0.0574954	FALSE
HLY0102-073-012	GL	EVZ	86.96	57.3642	-4037	737.466	0.166617	1.28774	0.28	18.2883	4.11952	12.1677	198.447	10.0035	3.14346	3.497	0.512933	1.40548	0.200499	0.0784768	0.401912	5.22971	44.5609	23.7219	0.0573345	FALSE	230.117
HLY0102-073-017	GL	EVZ	86.96	57.3642	-4037	737.466	0.238186	1.31958	0.3321	28.6841	4.94083	13.7947	201.49	10.6928	3.17186	4.96381	0.618837	2.25363	0.27167	0.107336	0.454012	5.77863	46.2458	22.2913	0.0547302	FALSE	240.745	Wanless, 2014
HLY0102-073-018	GL	EVZ	86.96	57.3642	-4037	737.466	0.228657	1.37755	0.308952	29.0727	4.94864	13.9835	205.463	10.6281	3.3295	5.08465	0.559196	2.11846	0.300096	0.108421	0.416638	5.71774	46.8971	25.0064	0.0590201	FALSE	220.94
HLY0102-074-001	GL	EVZ	86.9792	55.32	-3885.5	725.984	0.147349	1.592		15.1903	3.9327	12.5678	159.378	11.2482	3.6923	3.14472	0.583121	1.23563	0.167114	0.109028	0.392921	4.83042	28.8431	21.5527	0.0531413	FALSE
HLY0102-074-005	GL	EVZ	86.9792	55.32	-3885.5	725.984	0.130355	1.52334		14.4037	3.74938	11.8109	163.66	10.7337	3.54321	2.88752	0.499493	1.07339	0.172547	0.0647856	0.371733	4.98825	44.5704	23.6457	0.059756	FALSE
HLY0102-074-009	GL	EVZ	86.9792	55.32	-3885.5	725.984	0.150132	1.43347		15.7415	3.50066	10.7595	164.173	9.6694	3.27241	3.18604	0.47428	1.17141	0.170445	0.0653121	0.36767	4.94078	48.7818	22.6859	0.0534976	FALSE
HLY0102-074-015	GL	EVZ	86.9792	55.32	-3885.5	725.984	0.325567	1.41466	0.456	41.7944	6.15229	15.8214	196.396	11.4802	3.48791	7.763	0.637812	3.60657	0.457271	0.165162	0.464584	5.38379	47.0024	24.8057	0.0589039	FALSE	288.217
HLY0102-075-001	GL	EVZ	86.9675	53.8975	-4172.5	718.206	0.262291	1.43223		39.7824	5.57414	15.4645	196.89	11.9134	3.54104	5.7148	0.686333	3.25266	0.339693	0.118053	0.569164	6.9613	48.4089	22.5321	0.0594409	FALSE
HLY0102-075-003	GL	EVZ	86.9675	53.8975	-4172.5	718.206	0.253688	1.48359	0.364091	40.6845	5.65062	15.6137	197.641	11.9783	3.6717	5.75249	0.643468	3.13412	0.355494	0.118019	0.544829	7.07251	48.742	24.2649	0.0617983	FALSE	233.187
HLY0102-075-004	GL	EVZ	86.9675	53.8975	-4172.5	718.206	0.245522	1.49451		41.7277	5.8353	16.1879	206.76	12.2432	3.79345	5.98196	0.648795	3.17999	0.348091	0.126839	0.531598	6.97559	47.1616	24.9507	0.0581901	FALSE
HLY0102-075-005	GL	EVZ	86.9675	53.8975	-4172.5	718.206	0.250466	1.47607		40.5598	5.67261	15.6105	201.093	12.0122	3.62289	5.7394	0.69696	3.09996	0.373383	0.116904	0.540119	7.06691	49.0951	22.3979	0.0650561	FALSE
HLY0102-075-006	GL	EVZ	86.9675	53.8975	-4172.5	718.206	0.252657	1.48024		40.1101	5.71424	15.4704	197.591	11.946	3.70951	5.88302	0.672954	3.20498	0.344827	0.119169	0.544785	6.81795	49.367	22.9888	0.0586139	FALSE
HLY0102-075-007	GL	EVZ	86.9675	53.8975	-4172.5	718.206	0.253366	1.48697		41.5134	5.83274	16.0669	203.362	12.7476	3.78675	5.92382	0.687845	3.27414	0.347979	0.119413	0.552708	7.00789	49.6077	23.3583	0.0587424	FALSE
HLY0102-075-008	GL	EVZ	86.9675	53.8975	-4172.5	718.206	0.26889	1.4683		40.5707	5.66121	15.8162	195.033	12.1274	3.71229	5.79246	0.660674	3.35546	0.344414	0.119546	0.579281	7.00406	48.4538	23.9394	0.0594591	FALSE
HLY0102-075-009	GL	EVZ	86.9675	53.8975	-4172.5	718.206	0.253351	1.4831		40.5438	5.83306	15.7871	201.587	12.1052	3.68169	5.80132	0.679118	3.17918	0.368938	0.11747	0.54801	6.98872	49.3856	23.2464	0.0635956	FALSE
HLY0102-076-003	GL	EVZ	86.9017	54.095	-4469.5	718.02	0.0606635	1.01442		4.27958	1.81915	6.35696	141.934	6.13792	2.35031	0.993488	0.310295	0.277084	0.0530846	0.0228534	0.2789	4.30763	43.4721	20.4868	0.0534325	FALSE
HLY0102-076-005	GL	EVZ	86.9017	54.095	-4469.5	718.02	0.0586958	1.04565		4.40999	1.82684	6.23674	143.515	6.48528	2.35982	1.00165	0.3464	0.277224	0.0556885	0.0208738	0.276768	4.40275	47.9858	18.0044	0.055597	FALSE
HLY0102-076-013	GL	EVZ	86.9017	54.095	-4469.5	718.02	0.0582088	1.04321	0.355	4.56013	1.86927	6.37243	144.814	6.2872	2.36709	1.07388	0.325657	0.298397	0.064558	0.0267231	0.277869	4.24642	40.1852	19.5679	0.0601168	FALSE	557.088
HLY0102-076-014	GL	EVZ	86.9017	54.095	-4469.5	718.02	0.0554486	1.02547		4.27407	1.79174	6.22337	141.615	6.13618	2.2888	1.00547	0.294829	0.280751	0.0566562	0.0220045	0.279223	4.2508	45.694	21.1084	0.0563477	FALSE
HLY0102-076-017	GL	EVZ	86.9017	54.095	-4469.5	718.02	0.0585924	1.03752		4.42814	1.85773	6.33744	144.06	6.60174	2.35694	0.993126	0.319738	0.281783	0.0548646	0.0195273	0.283733	4.45878	50.8584	19.8207	0.0552444	FALSE
HLY0102-076-019	GL	EVZ	86.9017	54.095	-4469.5	718.02	0.0569357	1.05274		4.39216	1.89168	6.34904	145.1	6.37291	2.36711	0.999413	0.30297	0.30085	0.0514037	0.0257635	0.301026	4.39474	38.7918	20.956	0.0514339	FALSE
HLY0102-076-020	GL	EVZ	86.9017	54.095	-4469.5	718.02	0.0568283	1.05744		4.4299	1.92023	6.38595	145.738	6.51792	2.46021	1.01256	0.313335	0.296159	0.0471456	0.0245496	0.292484	4.37493	41.2457	20.3806	0.0465606	FALSE
HLY0102-076-021	GL	EVZ	86.9017	54.095	-4469.5	718.02	0.0589062	1.03804		4.40511	1.85369	6.32267	141.853	6.18961	2.29061	0.974991	0.320597	0.288455	0.0593001	0.0209047	0.295854	4.5181	46.6397	19.7215	0.0608212	FALSE
HLY0102-076-022	GL	EVZ	86.9017	54.095	-4469.5	718.02	0.0574981	1.05226		4.51162	1.87151	6.44521	145.774	6.60479	2.35035	1.00151	0.328138	0.294411	0.0554484	0.0228294	0.293966	4.5048	43.8695	19.6417	0.0553646	FALSE
HLY0102-077-001	GL	EVZ	86.88	51.2117	-4845	699.13	0.285172	1.43982	0.414	38.118	5.87705	15.9662	206.057	11.8047	3.61051	6.54333	0.765862	3.23015	0.382224	0.13947	0.493655	5.82548	46.9157	20.8473	0.0584144	FALSE	259.298
HLY0102-078-001	GL	EVZ	86.8292	51.72	-5069.5	699.871	0.175962	1.30489		21.4395	4.03887	11.9442	172.5	9.86058	3.14224	3.66712	0.539017	1.70809	0.21107	0.0829041	0.465786	5.84642	44.2333	22.1592	0.0575575	FALSE
HLY0102-078-002	GL	EVZ	86.8292	51.72	-5069.5	699.871	0.167859	1.33989		21.4987	4.14818	12.1098	175.152	10.0709	3.1662	3.63753	0.548637	1.65688	0.210107	0.086824	0.455496	5.91025	41.8955	22.0725	0.0577609	FALSE
HLY0102-078-004	GL	EVZ	86.8292	51.72	-5069.5	699.871	0.165191	1.33667	0.303	21.1163	4.04273	12.0471	174.244	9.8815	3.14198	3.66992	0.559525	1.57729	0.20942	0.0781861	0.429789	5.75389	46.9383	21.531	0.0570639	FALSE	251.512
HLY0102-078-005	GL	EVZ	86.8292	51.72	-5069.5	699.871	0.172834	1.33257		21.2239	4.07751	11.8808	174.543	9.95431	3.0918	3.59101	0.557889	1.69767	0.218945	0.0831797	0.472757	5.91029	43.1717	21.296	0.0609703	FALSE
HLY0102-079-002	GL	EVZ	86.8317	49.6558	-4663	688.203	0.181414	1.45931	0.545	20.35	4.34461	12.796	186.985	10.5297	3.3146	3.65507	0.591745	1.59107	0.211653	0.0821122	0.435304	5.56762	44.513	21.6241	0.0579066	FALSE	425.915
HLY0102-079-028	GL	EVZ	86.8317	49.6558	-4663	688.203	0.229401	1.37578	0.35	32.328	5.07134	13.9094	181.096	11.2842	3.499	5.56491	0.588889	2.66874	0.325233	0.113151	0.479566	5.80926	49.1812	23.6198	0.0584436	FALSE	251.628
HLY0102-079-035	GL	EVZ	86.8317	49.6558	-4663	688.203	0.226673	1.34799		31.4451	4.9604	13.7175	186.612	10.9416	3.42637	5.38172	0.594102	2.57918	0.320959	0.120217	0.479248	5.84295	44.7668	23.0895	0.0596388	FALSE
HLY0102-079-039	GL	EVZ	86.8317	49.6558	-4663	688.203	0.112569	1.02304	0.224	17.0854	2.5789	7.61845	139.182	6.71534	2.35067	2.56728	0.381771	1.45025	0.157522	0.0579689	0.564897	6.65505	44.2872	19.9556	0.0613576	FALSE	294.023
HLY0102-079-044	GL	EVZ	86.8317	49.6558	-4663	688.203	0.179297	1.46096		21.79	4.68231	13.8505	203.792	11.603	3.63818	3.92141	0.630783	1.59564	0.233938	0.091139	0.406905	5.55669	43.0267	21.9576	0.0596567	FALSE
HLY0102-079-SG1	GL	EVZ	86.8317	49.6558	-4663	688.203	0.129252	1.6944	0.346	15.3483	4.02361	12.7145	151.785	12.2959	4.2751	2.90813	0.560409	1.29408	0.192317	0.06849	0.444989	5.27772	42.4606	22.6879	0.0661307	FALSE	272.13
HLY0102-080-004	GL	EVZ	86.6958	48.355	-4709	673.572	0.217451	1.80211		31.9279	5.90742	17.237	187.322	14.0665	4.37673	5.62143	0.714748	2.69522	0.336974	0.125862	0.479456	5.67968	44.6634	24.1161	0.0599446	FALSE
HLY0102-080-009	GL	EVZ	86.6958	48.355	-4709	673.572	0.225609	1.38211	0.718	33.6453	5.15669	13.9235	185.188	10.9999	3.38414	5.3534	0.603519	2.80992	0.340715	0.118362	0.524886	6.28484	45.2292	23.0705	0.0636446	FALSE	515.674
HLY0102-080-038	GL	EVZ	86.6958	48.355	-4709	673.572	0.193973	1.65448	0.599	27.529	5.37498	15.6288	179.638	13.0333	4.1209	4.72946	0.645455	2.2838	0.283181	0.100532	0.482888	5.82075	47.0444	24.2137	0.0598759	FALSE	383.266
HLY0102-081-127	GL	EVZ	86.6475	46.6117	-4892.5	660.238	0.0955809	1.0503	0.271	14.6858	2.46934	7.31825	146.481	6.99804	2.45906	2.44016	0.363952	1.27131	0.15878	0.0500401	0.520997	6.01839	48.764	20.1077	0.0650696	FALSE	370.307
HLY0102-081-128	GL	EVZ	86.6475	46.6117	-4892.5	660.238	0.197733	1.44545		38.663	4.81139	13.0588	153.523	10.7753	3.57021	6.11956	0.512381	3.33945	0.379183	0.136543	0.545701	6.31793	44.8177	25.4866	0.0619625	FALSE
HLY0102-081-129	GL	EVZ	86.6475	46.6117	-4892.5	660.238	0.200801	1.40513	0.365	39.4103	5.0325	13.477	155.577	10.879	3.70962	6.24013	0.549927	3.43341	0.395803	0.128201	0.550214	6.31562	48.6747	24.507	0.0634286	FALSE	270.831
HLY0102-081-131	GL	EVZ	86.6475	46.6117	-4892.5	660.238	0.0328138	0.807993	0.094	4.05093	0.987229	3.10355	101.509	3.38714	1.54668	0.783497	0.150324	0.33277	0.0492048	0.0193615	0.424724	5.17033	40.4667	20.6458	0.0628016	FALSE	302.879	Michael, 2015
HLY0102-082-005	GL	EVZ	86.6142	44.7483	-4890	649.311	0.235201	1.42703	0.34	36.5642	5.23108	14.2464	191.201	11.2457	3.44716	5.68096	0.596545	2.85518	0.343161	0.115045	0.502587	6.43627	49.3803	23.8816	0.0604054	FALSE	238.656
HLY0102-083-001	GL	EVZ	86.5008	42.4383	-3406	628.754	0.288813	1.46967	0.421	44.0714	6.15724	16.3382	204.505	12.3137	3.55443	7.09487	0.656662	3.50458	0.416288	0.145721	0.493959	6.21173	48.6881	24.8808	0.0586745	FALSE	257.678
HLY0102-083-002	GL	EVZ	86.5008	42.4383	-3406	628.754	0.290244	1.47123		44.5068	6.20471	16.287	209.856	12.0859	3.45479	7.21127	0.670364	3.46433	0.44066	0.150638	0.480405	6.17184	47.8715	24.2957	0.0611071	FALSE
HLY0102-083-010	GL	EVZ	86.5008	42.4383	-3406	628.754	0.291522	1.47348	0.412	44.4386	6.2542	16.4898	210.629	12.2302	3.64547	7.16187	0.659681	3.52675	0.426093	0.141362	0.492434	6.20488	50.6633	24.9967	0.0594946	FALSE	249.851
HLY0102-083-011	GL	EVZ	86.5008	42.4383	-3406	628.754	0.290486	1.48671	0.413	44.2818	6.19905	16.26	208.356	12.4841	3.56656	7.05315	0.687559	3.55701	0.467339	0.143595	0.504314	6.2783	49.1184	23.6489	0.0662595	FALSE	253.998
HLY0102-084-002	GL	EVZ	86.4367	39.87	-5169	610.049	0.329367	1.89623		69.0531	8.37237	21.37	160.869	16.1112	4.94223	10.9518	0.816061	6.29333	0.756886	0.226432	0.574637	6.30516	48.367	26.1867	0.0691104	FALSE
HLY0102-084-006	GL	EVZ	86.4367	39.87	-5169	610.049	0.328974	1.85869	0.681	69.8737	8.19955	21.1695	157.89	15.6556	4.75992	10.8364	0.761059	6.37817	0.722656	0.219996	0.588588	6.44806	49.2573	27.8158	0.0666879	FALSE	321.689
HLY0102-084-007	GL	EVZ	86.4367	39.87	-5169	610.049	0.327822	1.88152		69.1988	8.39723	20.7479	158.28	16.0395	4.88221	10.9695	0.817108	6.28873	0.764501	0.220118	0.57329	6.30826	49.8348	25.3919	0.0696931	FALSE
HLY0102-084-015	GL	EVZ	86.4367	39.87	-5169	610.049	0.327949	1.87229		70.0535	8.15217	21.0376	157.995	15.6884	4.75388	10.8427	0.786382	6.3955	0.716069	0.223533	0.589847	6.46092	48.5059	26.7524	0.0660418	FALSE
HLY0102-085-090	GL	EVZ	86.3717	40.1692	-4120.5	608.752	0.382942	2.08138		88.6639	9.72281	24.4117	145.754	19.2725	5.89506	12.714	0.991407	7.79707	0.861365	0.259026	0.613267	6.97372	49.0839	24.6233	0.0677494	FALSE
HLY0102-085-094	GL	EVZ	86.3717	40.1692	-4120.5	608.752	0.378382	2.09296		88.916	9.60008	24.4697	146.491	19.031	5.89849	12.4998	0.95187	7.80014	0.834065	0.265226	0.624021	7.11339	47.129	25.707	0.0667263	FALSE
HLY0102-085-125	GL	EVZ	86.3717	40.1692	-4120.5	608.752	0.382723	2.08827	0.639	87.7304	9.60229	24.4118	147.099	19.0981	5.97546	12.555	1.00666	7.79641	0.864921	0.266783	0.620981	6.98769	47.0607	24.2502	0.0688906	FALSE	261.759
HLY0102-086-005	GL	EVZ	86.3458	39.07	-4912.5	600.974	0.326191	1.63617		72.0675	7.19905	17.9005	159.101	13.7037	4.33126	9.7416	0.716906	6.19079	0.639538	0.193554	0.6355	7.39791	50.3303	24.9691	0.0656502	FALSE
HLY0102-086-024	GL	EVZ	86.3458	39.07	-4912.5	600.974	0.32936	1.62084	0.403	72.1403	7.12155	18.1264	159.119	13.7125	4.23028	9.85122	0.714255	6.20901	0.633538	0.189078	0.630278	7.32298	52.1012	25.3781	0.0643106	FALSE	222.327
HLY0102-086-029	GL	EVZ	86.3458	39.07	-4912.5	600.974	0.328737	1.6181	0.4059	71.5533	7.08305	17.8608	158.499	13.6237	4.34832	9.69974	0.743317	6.21843	0.665993	0.198049	0.641092	7.37682	48.9765	24.0285	0.0686609	FALSE	227.258	van der Zwan, 2017
HLY0102-088-002	GL	EVZ	86.3867	39.1758	-4866	603.382	0.258682	1.5978	0.4674	49.9832	6.48451	17.2444	162.606	13.4565	4.17283	7.35284	0.70765	4.2437	0.471922	0.147507	0.577151	6.7978	49.8473	24.3686	0.0641822	FALSE	271.044	Wanless, 2014
HLY0102-088-004	GL	EVZ	86.3867	39.1758	-4866	603.382	0.260217	1.5879	0.416	50.1016	6.29702	17.1303	162.997	13.2632	4.03702	7.30116	0.695523	4.28237	0.473574	0.150221	0.586534	6.86214	48.6028	24.6294	0.0648628	FALSE	242.844
HLY0102-088-006	GL	EVZ	86.3867	39.1758	-4866	603.382	0.327182	1.86234	0.71	67.7568	8.18258	20.8028	156.298	15.6998	4.76927	10.6755	0.789154	6.26763	0.701225	0.218286	0.587105	6.34695	48.9059	26.3609	0.0656855	FALSE	341.301
HLY0102-088-007	GL	EVZ	86.3867	39.1758	-4866	603.382	0.244369	1.49874	0.389	47.2988	6.05588	15.9789	165.854	12.5312	3.85349	6.80133	0.698738	3.97045	0.441576	0.135846	0.583775	6.95435	50.0663	22.8682	0.0649249	FALSE	243.446
HLY0102-089-004	GL	EVZ	86.3075	38.4008	-4734	597.27	0.337593	1.83929		76.8793	8.23983	20.8406	161.628	16.0427	4.90328	10.7887	0.855682	6.94945	0.7161	0.214775	0.644142	7.12592	50.2324	24.3556	0.066375	FALSE
HLY0102-089-008	GL	EVZ	86.3075	38.4008	-4734	597.27	0.359615	2.11312		83.975	9.54023	23.9663	159.392	18.5412	5.69478	12.2422	0.968267	7.50137	0.802934	0.251482	0.612748	6.85948	48.6802	24.7518	0.0655875	FALSE
HLY0102-089-009	GL	EVZ	86.3075	38.4008	-4734	597.27	0.406931	1.90529		90.4634	9.44213	24.0329	146.681	17.7856	5.33773	11.4002	0.989889	8.191	0.776798	0.226111	0.718497	7.93525	50.4186	24.2784	0.0681391	FALSE
HLY0102-090-004	GL	EVZ	86.2867	35.4983	-5021.5	574.12	0.290922	1.60572	0.454	59.6452	6.37841	16.7575	147.671	13.0733	4.01133	7.81339	0.721415	4.82905	0.488463	0.161732	0.618047	7.63371	48.3107	23.2286	0.0625161	FALSE	270.924
HLY0102-090-008	GL	EVZ	86.2867	35.4983	-5021.5	574.12	0.292175	1.61327	0.455781	58.8759	6.37262	16.8354	145.443	12.7328	4.19904	7.86173	0.620666	4.64599	0.513359	0.152631	0.590963	7.48893	51.5081	27.1248	0.0652986	FALSE	270.727
HLY0102-090-015	GL	EVZ	86.2867	35.4983	-5021.5	574.12	0.296846	1.47817		49.0188	6.13204	15.9419	195.275	12.1342	3.58646	7.35691	0.663824	3.87658	0.46576	0.15813	0.52693	6.66296	46.5244	24.0153	0.0633092	FALSE
HLY0102-090-018	GL	EVZ	86.2867	35.4983	-5021.5	574.12	0.469432	2.48705		90.3756	11.2814	29.0441	164.973	21.5092	6.44871	14.485	1.11342	8.33756	0.934945	0.291736	0.5756	6.23925	49.651	26.0855	0.0645457	FALSE
HLY0102-090-SG1	GL	EVZ	86.2867	35.4983	-5021.5	574.12	0.121767	1.44251		22.4427	3.84568	11.7052	164.514	10.4401	3.50964	3.16108	0.557639	1.72945	0.214267	0.0664971	0.547107	7.0997	47.5371	20.9907	0.0677829	FALSE
HLY0102-090-SG2	GL	EVZ	86.2867	35.4983	-5021.5	574.12	0.306978	1.50391		52.4853	6.55321	17.1084	202.871	12.8485	3.70235	7.93038	0.717882	4.21816	0.502293	0.168715	0.531899	6.61825	47.0046	23.8318	0.0633378	FALSE
HLY0102-090-SG3	GL	EVZ	86.2867	35.4983	-5021.5	574.12	0.301984	1.51019		51.2478	6.28855	16.7683	198.846	12.4526	3.75888	7.88457	0.627303	4.16902	0.506384	0.172787	0.528757	6.49975	45.6317	26.7308	0.0642246	FALSE
HLY0102-090-sg4	GL	EVZ	86.2867	35.4983	-5021.5	574.12	0.308195	1.49639	0.551	52.1112	6.49548	17.0506	201.371	12.5548	3.63311	7.85937	0.720938	4.29676	0.489553	0.158038	0.546705	6.63046	49.7308	23.6505	0.0622891	FALSE	323.157
HLY0102-091-001	GL	EVZ	86.3292	35.6275	-4575	578.38	0.218882	1.78818	0.431	37.3399	5.68754	16.2611	123.389	14.3188	4.64715	6.43642	0.650702	3.75692	0.430149	0.137717	0.583696	5.80134	46.7364	24.9901	0.0668304	FALSE	265.05	van der Zwan, 2017
HLY0102-091-004	GL	EVZ	86.3292	35.6275	-4575	578.38	0.334134	1.73941	0.506281	73.8842	7.87839	19.5084	179.603	14.8195	4.33608	10.511	0.718107	6.18178	0.661498	0.214729	0.588127	7.02926	48.9497	27.1665	0.0629342	FALSE	259.519
HLY0102-091-006	GL	EVZ	86.3292	35.6275	-4575	578.38	0.471854	1.76814		107.587	9.60003	22.6077	182.563	15.9063	4.51088	14.2171	0.879657	8.87395	0.916622	0.282276	0.624174	7.56745	50.366	25.7005	0.0644732	FALSE
HLY0102-091-009	GL	EVZ	86.3292	35.6275	-4575	578.38	0.475508	1.73677		107.013	9.5524	22.3284	181.257	15.6248	4.48163	14.1022	0.84284	8.64623	0.892769	0.271027	0.613111	7.58837	52.0325	26.4919	0.063307	FALSE
HLY0102-091-010	GL	EVZ	86.3292	35.6275	-4575	578.38	0.480211	1.76067		106.519	9.52755	22.1837	181.631	15.6216	4.60312	14.025	0.785345	8.51337	0.912368	0.277241	0.607012	7.5949	50.5878	28.2471	0.0650528	FALSE
HLY0102-091-012	GL	EVZ	86.3292	35.6275	-4575	578.38	0.474345	1.77833		106.395	9.67388	22.3696	183.281	16.0243	4.72473	14.1987	0.846416	8.9457	0.933618	0.282843	0.630039	7.49328	50.1997	26.4286	0.065754	FALSE
HLY0102-091-014	GL	EVZ	86.3292	35.6275	-4575	578.38	0.477825	1.78157		107.88	9.6646	22.6554	182.424	15.9707	4.56507	14.0925	0.862744	8.86904	0.902869	0.277339	0.629346	7.65514	50.8131	26.2597	0.0640674	FALSE
HLY0102-091-021	GL	EVZ	86.3292	35.6275	-4575	578.38	0.472736	1.74005	0.53	107.658	9.44643	22.3894	180.22	15.4853	4.51463	13.8728	0.840702	8.8341	0.90648	0.278447	0.636792	7.76036	49.8222	26.6318	0.0653421	FALSE	236.719
HLY0102-091-044	GL	EVZ	86.3292	35.6275	-4575	578.38	0.21707	1.78725		37.754	5.6478	16.4358	124.738	14.5466	4.75247	6.41013	0.67887	3.8803	0.415241	0.144595	0.605339	5.88975	44.3317	24.2105	0.064779	FALSE
HLY0102-094-003	GL	EVZ	86.0767	33.16	-4397.5	546.803	0.478574	2.31033	0.595	115.522	10.614	25.8853	144.266	19.3099	5.92057	13.9785	1.05376	9.71464	0.906033	0.275227	0.69497	8.26424	50.789	24.5646	0.0648161	FALSE	229.86
HLY0102-094-004	GL	EVZ	86.0767	33.16	-4397.5	546.803	0.494442	2.34391		120.037	11.2204	27.1273	144.422	20.2753	6.26917	14.5489	1.06508	10.0114	0.986391	0.297901	0.688124	8.25061	48.8378	25.4697	0.0677985	FALSE
HLY0102-095-003	GL	EVZ	86.12	32.2	-4335	541.154	0.121304	1.36444	0.231539	22.452	2.80755	8.2348	149.473	7.34756	2.46847	2.91323	0.38634	1.60635	0.174178	0.0598716	0.551398	7.7069	48.658	21.3149	0.0597887	FALSE	281.172
HLY0102-095-015	GL	EVZ	86.12	32.2	-4335	541.154	0.335482	1.56595	0.439	88.1019	7.68465	18.4562	152.662	13.8385	4.18538	10.7354	0.691724	7.33859	0.711814	0.217467	0.683589	8.20668	49.3656	26.6814	0.0663054	FALSE	237.861
HLY0102-095-019	GL	EVZ	86.12	32.2	-4335	541.154	0.339082	1.56694		88.9875	7.58481	18.4899	152.773	13.6882	4.31238	10.6195	0.715392	7.25985	0.722629	0.204152	0.683631	8.3796	52.0178	25.8458	0.0680471	FALSE
HLY0102-095-037	GL	EVZ	86.12	32.2	-4335	541.154	0.25234	1.44673		67.4846	5.71125	13.861	146.321	11.1763	3.59419	7.62071	0.589652	4.9791	0.494746	0.143229	0.653365	8.85542	53.2064	23.5072	0.0649212	FALSE
HLY0102-095-038	GL	EVZ	86.12	32.2	-4335	541.154	0.457413	2.4226		114.59	11.8188	30.1093	154.938	22.9617	7.06766	16.3833	1.15942	9.90554	1.01978	0.324398	0.604614	6.99433	50.5036	25.9693	0.0622453	FALSE
HLY0102-095-040	GL	EVZ	86.12	32.2	-4335	541.154	0.286758	1.47726		73.6881	6.28031	15.4695	144.436	12.2373	3.82095	9.50048	0.619648	6.18418	0.62427	0.184304	0.650933	7.75625	51.5479	24.9649	0.0657093	FALSE
HLY0102-096-002	GL	EVZ	86.1383	31.7825	-3955.5	537.821	0.35012	2.13116		84.6546	9.01063	23.1683	145.679	18.3865	5.79669	11.9043	0.945977	6.92828	0.763759	0.234247	0.581998	7.11126	50.8195	24.4914	0.0641583	FALSE
HLY0102-096-009	GL	EVZ	86.1383	31.7825	-3955.5	537.821	0.387162	2.25022	0.628	91.3841	10.3413	26.8794	150.74	20.9863	6.5352	13.7542	1.03443	8.3831	0.896057	0.271272	0.609494	6.64409	50.7026	25.9848	0.0651479	FALSE	233.636
HLY0102-096-018	GL	EVZ	86.1383	31.7825	-3955.5	537.821	0.352673	1.99432		83.4089	9.34687	23.8023	149.612	18.6037	5.7899	12.2818	0.880878	7.46972	0.81559	0.251352	0.608194	6.79126	48.8628	27.0211	0.0664064	FALSE
HLY0102-096-022	GL	EVZ	86.1383	31.7825	-3955.5	537.821	0.317893	1.86344	0.57	76.6431	7.92664	20.4378	164.17	15.8115	4.89819	10.2424	0.859225	6.66078	0.657582	0.208209	0.650313	7.4829	49.193	23.7863	0.0642018	FALSE	278.895
HLY0102-096-024	GL	EVZ	86.1383	31.7825	-3955.5	537.821	0.319985	1.8941		76.556	7.93229	20.8401	164.847	16.1049	4.9428	10.1203	0.897821	6.71519	0.64823	0.213548	0.663539	7.56463	47.3911	23.2119	0.0640526	FALSE
HLY0102-R001	GL	SMZ	85.5633	15.9783	-4794	410.403	0.0985831	1.18506	0.329	11.6389	3.37652	9.68838	201.12	7.6805	2.41269	2.11167	0.470121	0.999892	0.157011	0.0504803	0.473508	5.5117	41.8316	20.6083	0.0743542	FALSE	339.582
HLY0102-R002	GL	WVZ	84.1167	0.568333	-3480	170.754	0.142114	1.61769	0.411	23.5032	3.53908	11.2618	145.659	10.8929	3.77449	2.18474	0.482974	1.89379	0.180387	0.0555222	0.866825	10.7579	39.349	23.3175	0.0825664	TRUE	364.952
HLY0102-R003	GL	WVZ	84.1583	0.641667	-3728	175.107	0.147187	1.74639	0.374	24.1742	3.68393	11.6075	138.338	11.3158	3.9571	2.41821	0.508017	2.00837	0.190719	0.0595095	0.830516	9.99671	40.6358	22.8487	0.0788677	TRUE	322.205
HLY0102-R005	GL	WVZ	83.5033	-4.05	-3776	83.803	0.293895	1.65416	0.511	74.8317	5.70884	14.8668	160.648	12.0756	3.94511	5.0111	0.682574	5.70193	0.462512	0.124993	1.13786	14.9332	40.0912	21.7805	0.0922975	TRUE	343.718
HLY0102-R006	GL	WVZ	83.765	-2.34	-3098	119.454	0.179308	1.63803	0.403	32.726	3.96985	11.9015	136.258	11.086	3.86931	3.26383	0.504632	2.92366	0.247503	0.0775621	0.895774	10.0269	42.0802	23.5846	0.0758321	FALSE	338.612
HLY0102-R007	GL	WVZ	83.875	-1.765	-2864	133.066	0.15911	1.49262	0.386	31.504	3.70792	11.2688	153.029	10.2683	3.40608	2.63941	0.472009	2.5322	0.203418	0.0611725	0.95938	11.936	43.147	23.8741	0.0770697	FALSE	342.538
HLY0102-R012	GL	EVZ	86.0633	32.6117	-4092	542.08	0.424295	2.30219	0.664	101.125	9.87838	25.1758	138.661	19.4932	6.20895	13.1336	0.907236	8.31285	0.842938	0.259369	0.632948	7.6997	50.6365	27.75	0.064182	FALSE	263.746
HLY0102-R015	GL	EVZ	85.6417	84.8633	-3940	990.635	0.181506	1.18203		17.1968	3.96401	11.3308	205.871	9.05133	2.87975	3.47986	0.480043	1.2387	0.19656	0.0795565	0.355962	4.94182	43.7407	23.6038	0.056485	FALSE
HLY0102-R016	GL	EVZ	85.6367	84.7517	-3781	990.079	0.168083	1.17941	0.242542	15.6251	3.70889	10.801	198.031	8.9159	2.82548	3.12714	0.443752	1.11994	0.173127	0.0706092	0.358135	4.9966	44.288	24.3401	0.0553628	FALSE	224.556
HLY0102-R017	GL	EVZ	86.6617	67.475	-4126	815.991	0.169332	1.3868	0.406	18.0712	4.42173	13.0457	190.668	10.6374	3.42195	3.36252	0.59501	1.5758	0.27432	0.0922674	0.468638	5.37429	36.4432	21.9252	0.0815815	FALSE	311.213
HLY0102-R018	GL	EVZ	86.535	43.255	-2853	636.532	0.198276	1.30435		23.1304	4.47485	12.8053	206.753	10.1157	3.07819	4.14254	0.52335	1.7032	0.236312	0.0899328	0.411148	5.58363	46.0627	24.468	0.0570453	FALSE
HLY0102-R019	GL	EVZ	86.5467	43.195	-3320	636.532	0.202345	1.33769	0.308	23.279	4.70646	13.2534	208.442	10.4444	3.25747	4.27917	0.543864	1.74447	0.241002	0.0893818	0.407665	5.44007	47.8752	24.3689	0.0563198	FALSE	232.393
HLY0102-R020	GL	EVZ	86.2767	35.045	-5134	571.898	0.211718	1.3748	0.332953	41.2485	4.85106	13.4915	158.548	11.1162	3.5451	4.8057	0.580822	3.21174	0.317189	0.0951527	0.668319	8.58323	50.5052	23.2282	0.0660026	FALSE	246.788
PS59-199-001	GL	SMZ	85.5625	16.2308	-4714	395.772	0.0491203	1.17128	0.199	8.36881	1.95655	6.30201	138.968	6.56737	2.33471	1.28686	0.319757	0.684875	0.082911	0.0293507	0.532206	6.50328	43.8443	19.7088	0.0644289	FALSE	315.772
PS59-199-002	GL	SMZ	85.5625	16.2308	-4714	395.772	0.0604838	1.19774	0.229	11.1377	2.19539	6.82386	137.367	6.54902	2.33702	1.66844	0.330184	1.02767	0.125544	0.0381659	0.61595	6.67552	43.7154	20.6668	0.0752468	TRUE	335.587
PS59-199-003	GL	SMZ	85.5625	16.2308	-4714	395.772	0.0476832	1.16009	0.209	7.76964	1.89606	6.19016	133.707	6.08853	2.23072	1.20634	0.282651	0.655326	0.0771302	0.0273356	0.543235	6.44067	44.1306	21.9004	0.0639374	FALSE	337.632	Michael, 2015
PS59-199-004	GL	SMZ	85.5625	16.2308	-4714	395.772	0.0481484	1.18247		8.31092	2.03202	6.53381	140.051	6.62	2.33854	1.26816	0.308122	0.724888	0.0827329	0.0284269	0.571607	6.55354	44.6112	21.2053	0.0652386	FALSE
PS59-199-007-004	GL	SMZ	85.5625	16.2308	-4714	395.772	0.125502	1.16524	0.265925	31.2673	3.33188	9.17936	139.2	7.81729	2.61532	3.5308	0.415397	2.84978	0.243154	0.0717751	0.807121	8.85558	49.1926	22.0978	0.0688666	FALSE	289.699
PS59-199-007-005	GL	SMZ	85.5625	16.2308	-4714	395.772	0.060103	1.17935		11.2197	2.23746	7.03679	140.081	6.80742	2.43547	1.61317	0.312727	1.04032	0.112193	0.031186	0.644893	6.95505	51.7274	22.5014	0.0695482	FALSE
PS59-199-008	GL	SMZ	85.5625	16.2308	-4714	395.772	0.234728	1.06893		71.1313	4.2076	10.7481	155.966	8.40284	2.60615	5.14704	0.504066	7.32782	0.376391	0.108096	1.4237	13.8198	47.6155	21.3228	0.0731277	TRUE
PS59-204-031	GL	SMZ	85.0133	9.71	-3956	310.21	0.341171	1.409	0.420962	122.796	7.05936	16.548	203.069	11.0383	3.25653	8.54975	0.716888	10.4438	0.713358	0.179919	1.22153	14.3625	47.5201	23.0831	0.0834362	FALSE	254.388
PS59-211-001	GL	WVZ	84.1317	0.373333	-3887	171.125	0.135171	1.48794	0.484	26.003	3.46055	10.7172	154.911	10.0419	3.42366	2.18254	0.485936	2.16532	0.177041	0.053679	0.992109	11.9141	40.659	22.0547	0.0811169	TRUE	451.61
PS59-212-001	GL	WVZ	84.1317	0.456667	-3839	171.68	0.145098	1.72344		24.1745	3.79119	11.6277	141.275	11.5411	4.15943	2.42397	0.530764	1.96631	0.194513	0.0638656	0.811192	9.97307	37.9543	21.9076	0.0802453	TRUE
PS59-212-002	GL	WVZ	84.1317	0.456667	-3839	171.68	0.146178	1.73668		24.0639	3.75246	11.6803	138.682	11.4446	4.0324	2.40335	0.535276	1.95274	0.190603	0.0603744	0.812509	10.0127	39.8074	21.8211	0.0793071	TRUE
PS59-212-004	GL	WVZ	84.1317	0.456667	-3839	171.68	0.145038	1.73466		24.2292	3.76259	11.5863	140.884	11.5217	4.03649	2.40753	0.50999	1.90578	0.207446	0.0623955	0.791594	10.0639	38.585	22.7186	0.0861657	TRUE
PS59-212-006	GL	WVZ	84.1317	0.456667	-3839	171.68	0.693375	1.56249	0.345762	260.873	12.0099	25.3136	212.41	15.2563	4.24556	17.6444	1.02231	23.927	1.50295	0.380352	1.35607	14.785	46.3896	24.7612	0.0851802	FALSE	136.592
PS59-212-010	GL	WVZ	84.1317	0.456667	-3839	171.68	0.144323	1.72785		23.8836	3.68956	11.604	137.385	11.4408	4.01628	2.30844	0.522937	1.90503	0.188284	0.0562676	0.825246	10.3462	41.026	22.1901	0.0815633	TRUE
PS59-212-014	GL	WVZ	84.1317	0.456667	-3839	171.68	0.145567	1.72249		24.1476	3.72448	11.5528	140.538	11.3143	4.02141	2.44664	0.495581	1.92813	0.198119	0.058568	0.788075	9.8697	41.7743	23.3115	0.0809762	TRUE
PS59-216-001	GL	WVZ	83.085	-6.07167	-3605	30.6506	0.162453	1.55691		31.0473	3.78716	11.6759	152.163	10.9374	3.75778	2.88837	0.553171	2.558	0.223578	0.0714124	0.88562	10.7491	40.4463	21.1073	0.0774065	TRUE
PS59-216-002A	GL	WVZ	83.085	-6.07167	-3605	30.6506	0.181177	1.65556		32.5503	4.0536	12.241	149.358	11.5838	3.97575	3.02103	0.595621	2.71156	0.236132	0.0719637	0.897561	10.7746	41.98	20.5517	0.0781627	TRUE
PS59-216-002B	GL	WVZ	83.085	-6.07167	-3605	30.6506	0.162559	1.5489		30.8213	3.77291	11.6021	152.509	10.7283	3.68225	2.95357	0.538907	2.50876	0.230268	0.0682359	0.849398	10.4353	43.2847	21.5288	0.0779627	TRUE
PS59-216-008	GL	WVZ	83.085	-6.07167	-3605	30.6506	0.16345	1.50562		31.0384	3.74707	11.4101	153.194	10.5745	3.5603	2.84858	0.533629	2.60738	0.233074	0.0686687	0.915323	10.8961	41.483	21.3821	0.081821	TRUE
PS59-216-010	GL	WVZ	83.085	-6.07167	-3605	30.6506	0.163446	1.51038	0.35968	30.7192	3.69614	11.3326	150.565	10.6269	3.62878	2.78526	0.517651	2.59967	0.226154	0.064324	0.933368	11.0292	43.3004	21.8924	0.0811967	TRUE	317.385
PS59-218-001	GL	WVZ	83.0867	-5.78167	-3866	32.2248	0.243215	1.54379		53.3444	4.85971	14.0125	176.44	11.9114	3.70565	4.53366	0.63209	4.66479	0.332246	0.0972459	1.02892	11.7663	46.6206	22.1685	0.0732843	FALSE
PS59-218-003	GL	WVZ	83.0867	-5.78167	-3866	32.2248	0.243911	1.58314		52.8666	4.82824	13.8214	174.944	11.9154	3.7161	4.2888	0.710391	4.73559	0.323281	0.0876843	1.10418	12.3267	48.9118	19.456	0.0753779	TRUE
PS59-218-004	GL	WVZ	83.0867	-5.78167	-3866	32.2248	0.231037	1.56263		53.9797	4.86601	13.7778	179.846	11.563	3.66009	4.16102	0.630637	4.59436	0.336471	0.0925062	1.10414	12.9727	44.981	21.8474	0.0808625	TRUE
PS59-218-033	GL	WVZ	83.0867	-5.78167	-3866	32.2248	0.236688	1.56708	0.561	52.9478	4.79227	13.7298	174.035	11.9121	3.70132	4.21596	0.67653	4.77356	0.32213	0.0879426	1.13226	12.5589	47.9399	20.2944	0.0764073	TRUE	408.601
PS59-218-039	GL	WVZ	83.0867	-5.78167	-3866	32.2248	0.240306	1.57313		53.2726	4.82912	13.8742	175.876	11.8768	3.79221	4.26437	0.686998	4.83069	0.332946	0.100127	1.1328	12.4925	42.5897	20.1954	0.0780764	TRUE
PS59-218-046	GL	WVZ	83.0867	-5.78167	-3866	32.2248	0.241717	1.56359		52.894	4.78756	13.8133	173.866	11.9021	3.71666	4.2889	0.656653	4.74439	0.33505	0.0934874	1.1062	12.3328	45.8768	21.036	0.0781202	TRUE
PS59-218-050	GL	WVZ	83.0867	-5.78167	-3866	32.2248	0.242089	1.57854		53.2113	4.79386	14.0546	173.596	11.7991	3.70613	4.29574	0.876772	4.65925	0.325459	0.0934451	1.08462	12.387	45.9707	16.03	0.0757632	TRUE
PS59-218-052	GL	WVZ	83.0867	-5.78167	-3866	32.2248	0.234215	1.5651		52.8873	4.80823	13.8069	177.513	11.8569	3.72773	4.33431	0.671026	4.67783	0.332179	0.089316	1.07926	12.202	48.5278	20.5758	0.0766395	TRUE
PS59-218-068	GL	WVZ	83.0867	-5.78167	-3866	32.2248	0.242624	1.59206		52.8233	4.85887	13.9719	172.567	12.0738	3.71647	4.27661	0.684684	4.69274	0.321319	0.0894204	1.0973	12.3517	47.8258	20.4063	0.0751342	TRUE
PS59-221-001	GL	WVZ	83.2667	-5.57	-4166.5	50.93	0.240332	1.5581		52.8456	4.77495	13.733	174.054	11.7091	3.75191	4.17324	0.65133	4.69821	0.328716	0.091586	1.12579	12.6629	45.5664	21.0845	0.0787675	TRUE
PS59-221-H	GL	WVZ	83.2667	-5.57	-4166.5	50.93	0.213184	1.74779	0.503	42.8496	4.86825	14.3306	165.492	12.7012	4.16458	3.75574	0.62693	3.44108	0.305394	0.0905195	0.916219	11.4091	41.4909	22.8583	0.0813141	TRUE	350.998
PS59-222-001	GL	WVZ	83.275	-5.7875	-3838	51.4856	0.299722	1.81046		77.0398	6.04873	16.5101	167.958	13.5816	4.29097	5.74639	0.77056	6.33948	0.47124	0.125189	1.10321	13.4066	45.9016	21.4261	0.0820063	TRUE
PS59-222-002	GL	WVZ	83.275	-5.7875	-3838	51.4856	0.314126	2.11828	0.667	79.6236	7.02432	19.1989	161.713	16.069	5.21728	6.1262	0.868922	6.82203	0.55336	0.143688	1.11358	12.9972	42.6354	22.0951	0.0903269	FALSE	347.415
PS59-222-004	GL	WVZ	83.275	-5.7875	-3838	51.4856	0.208379	1.64874		48.1007	4.63357	13.4713	150.632	11.8045	3.84497	3.73965	0.602735	4.08844	0.30438	0.0844699	1.09327	12.8623	44.272	22.3504	0.0813927	FALSE
PS59-223-003	GL	WVZ	83.2933	-4.34333	-2841.5	60.653	0.235994	1.44375		62.951	4.91231	12.6912	169.964	10.0894	3.21689	4.31492	0.658705	4.50543	0.425274	0.103652	1.04415	14.5892	41.629	19.267	0.0985591	TRUE
PS59-223-010	GL	WVZ	83.2933	-4.34333	-2841.5	60.653	0.218486	1.50549		50.1591	4.5731	12.2974	169.325	10.4834	3.37163	4.09362	0.466203	3.7343	0.351995	0.084366	0.912224	12.253	48.5221	26.3778	0.0859862	FALSE
PS59-223-027	GL	WVZ	83.2933	-4.34333	-2841.5	60.653	0.2385	1.51104	0.52	61.5209	4.96558	12.943	171.999	10.2825	3.4252	4.34908	0.612923	4.59809	0.425576	0.103635	1.05726	14.1457	41.9654	21.1169	0.0978542	TRUE	401.76
PS59-223-029	GL	WVZ	83.2933	-4.34333	-2841.5	60.653	0.222005	1.64697	0.466	50.9658	4.82279	13.4903	154.716	11.7371	3.90338	4.06977	0.580225	4.07216	0.346801	0.0952707	1.00059	12.523	42.718	23.2501	0.0852138	FALSE	345.434
PS59-224-007	GL	WVZ	83.3683	-3.63167	-3131	76.858	0.322713	1.97661	0.729	70.4974	6.74343	18.6531	173.166	15.4937	4.90437	5.86	0.848221	6.04042	0.445636	0.119025	1.03079	12.0303	49.2333	21.9908	0.076047	TRUE	390.82
PS59-225-017	GL	WVZ	83.5575	-2.65167	-2903	99.082	0.165495	1.72888		27.4117	4.08059	12.5039	146.877	11.7092	4.00241	2.80464	0.587772	2.45007	0.213262	0.0633488	0.873576	9.77368	44.273	21.2734	0.0760391	TRUE
PS59-225-018	GL	WVZ	83.5575	-2.65167	-2903	99.082	0.168196	1.71518		27.0773	4.01603	12.3958	146.417	11.6905	3.95788	2.74879	0.62348	2.4765	0.213508	0.0600647	0.900939	9.85061	45.7639	19.8817	0.0776731	TRUE
PS59-226-002	GL	WVZ	83.6933	-2.22	-4046	114.268	0.187384	2.13561	0.576	30.8783	5.20219	15.8737	148.453	14.6713	4.98705	3.52837	0.625013	2.58295	0.26287	0.0782084	0.732051	8.75145	45.115	25.3974	0.0745018	FALSE	362.864
PS59-226-012	GL	WVZ	83.6933	-2.22	-4046	114.268	0.194432	2.08991		29.9973	5.11768	15.5985	146.155	15.0109	4.96221	3.36748	0.737578	2.5634	0.252829	0.0779747	0.761222	8.90793	43.1868	21.1483	0.0750795	TRUE
PS59-226-016	GL	WVZ	83.6933	-2.22	-4046	114.268	0.202237	2.02777		32.8622	5.15524	15.4738	150.806	14.6674	4.68056	3.50974	0.717241	2.84053	0.263956	0.0789348	0.809327	9.36313	44.4638	21.5741	0.0752066	TRUE
PS59-226-018	GL	WVZ	83.6933	-2.22	-4046	114.268	0.195182	2.10007		30.4067	5.07156	15.7925	145.212	14.6128	5.02425	3.484	0.608784	2.51495	0.248995	0.0821122	0.721856	8.72752	42.4297	25.941	0.071468	FALSE
PS59-226-021	GL	WVZ	83.6933	-2.22	-4046	114.268	0.171586	1.71817		32.1613	4.05086	12.5216	143.996	11.8603	4.08923	2.93152	0.524483	2.7293	0.238227	0.0685285	0.931019	10.9709	42.7781	23.8741	0.081264	FALSE
PS59-226-023	GL	WVZ	83.6933	-2.22	-4046	114.268	0.238918	2.10258		44.8398	5.81778	17.3134	141.993	15.1127	5.10234	4.40636	0.79014	3.8999	0.352119	0.106487	0.885061	10.1762	41.3794	21.9119	0.0799114	TRUE
PS59-226-024	GL	WVZ	83.6933	-2.22	-4046	114.268	0.171994	1.67757		31.0555	4.04389	12.2428	144.261	11.407	3.95617	2.87714	0.551188	2.6024	0.228361	0.0599431	0.904511	10.7939	47.9977	22.2117	0.0793711	FALSE
PS59-226-026	GL	WVZ	83.6933	-2.22	-4046	114.268	0.168428	1.75143	0.453	31.2323	4.15785	12.533	141.582	11.7449	3.95326	2.78513	0.6261	2.64427	0.237292	0.0660467	0.949425	11.2139	42.1691	20.0176	0.0851996	TRUE	361.445
PS59-226-031	GL	WVZ	83.6933	-2.22	-4046	114.268	0.27963	1.66407		65.6566	6.758	17.4864	152.151	13.6548	4.33376	8.75761	0.661333	5.84795	0.578793	0.161917	0.667756	7.49709	54.0871	26.4412	0.0660903	FALSE
PS59-227-001	GL	WVZ	83.8033	-2.08667	-2967	124.732	0.192175	1.65228	0.409	42.8455	4.56319	13.1124	146.166	11.6823	4.00046	3.3613	0.607728	3.34614	0.310029	0.0812268	0.995491	12.7467	41.3816	21.5761	0.0922348	TRUE	311.919
PS59-227-002	GL	WVZ	83.785	-2.14333	-2965	122.602	0.202686	1.71155		43.3261	4.74258	13.5119	149.413	12.1641	3.99021	3.77073	0.590515	3.6463	0.32517	0.0863152	0.967001	11.4901	43.6856	22.8816	0.0862354	FALSE
PS59-228-003	GL	WVZ	83.885	-1.06667	-3320	138.9	0.152003	1.68146	0.418	29.2829	4.0409	12.253	150.478	11.592	3.85465	2.62927	0.518249	2.28322	0.212117	0.0661783	0.868385	11.1373	39.7301	23.6432	0.0806754	TRUE	341.14
PS59-228-006	GL	WVZ	83.885	-1.06667	-3320	138.9	0.152462	1.65714		28.6885	3.98126	11.9832	150.669	11.3551	3.748	2.65036	0.603945	2.31885	0.210901	0.0565098	0.874919	10.8244	46.9009	19.8415	0.0795743	TRUE
PS59-228-011	GL	WVZ	83.885	-1.06667	-3320	138.9	0.15339	1.6528		29.3473	4.0497	12.4308	153.679	11.589	3.9166	2.60786	0.570809	2.28134	0.207187	0.0640402	0.874794	11.2534	40.7222	21.7775	0.0794472	TRUE
PS59-228-021	GL	WVZ	83.885	-1.06667	-3320	138.9	0.152361	1.65067		29.1457	3.98609	12.2451	147.083	11.441	3.88014	2.56366	0.519771	2.18866	0.215731	0.063422	0.853725	11.3688	40.4222	23.5586	0.0841495	TRUE
PS59-229-002	GL	WVZ	83.9542	-0.3525	-3427	150.382	0.215987	1.83697		43.0472	4.92341	14.3532	155.64	12.7218	4.37735	3.86106	0.618054	3.51979	0.324188	0.0955254	0.911612	11.1491	40.4192	23.2232	0.0839635	TRUE
PS59-229-004	GL	WVZ	83.9542	-0.3525	-3427	150.382	0.21853	1.8231	0.471	41.9622	4.78493	14.0176	153.704	12.7671	4.08068	3.70371	0.618158	3.48319	0.311236	0.0854234	0.94046	11.3298	43.3571	22.6764	0.0840335	FALSE	336.006
PS59-229-013	GL	WVZ	83.9542	-0.3525	-3427	150.382	0.217021	1.82297		42.6508	4.84901	14.2463	153.799	12.7053	4.27757	3.73453	0.601597	3.47275	0.306911	0.085516	0.929903	11.4207	43.6705	23.6809	0.0821821	FALSE
PS59-229-SG	GL	WVZ	83.9542	-0.3525	-3427	150.382	0.188033	1.81534		35.2986	4.65322	13.7854	156.032	12.7596	4.29819	3.1439	0.786592	2.89092	0.258607	0.0725958	0.919531	11.2276	43.3069	17.5254	0.0822565	TRUE
PS59-230-002	GL	WVZ	83.96	-0.373333	-3596	150.568	0.247284	1.8291		53.6993	5.32636	15.0375	154.316	13.07	4.17964	4.21084	0.732877	4.33981	0.374668	0.101631	1.03063	12.7526	41.4325	20.5185	0.088977	TRUE
PS59-231-001	GL	WVZ	83.95	-0.3525	-3176.5	150.012	0.331585	1.95274		77.5843	8.06428	19.8612	152.809	15.4429	4.66899	11.1633	0.797846	6.80551	0.698968	0.197974	0.60963	6.94991	56.3878	24.8935	0.0626128	FALSE
PS59-231-012	GL	WVZ	83.95	-0.3525	-3176.5	150.012	0.155737	2.03415		26.0498	4.41334	14.4875	143.817	13.8827	4.78131	2.74669	0.606445	2.11368	0.235379	0.0703223	0.769537	9.48407	39.0586	23.8891	0.0856957	TRUE
PS59-231-018	GL	WVZ	83.95	-0.3525	-3176.5	150.012	0.15778	2.02299	0.463	25.5799	4.39969	13.9211	141.273	13.4736	4.70636	2.72934	0.657392	2.06065	0.219329	0.0660713	0.754999	9.37221	41.3089	21.1762	0.0803598	TRUE	332.589
PS59-231-020	GL	WVZ	83.95	-0.3525	-3176.5	150.012	0.263418	1.66976		55.3683	5.2128	14.1247	149.065	11.924	3.8783	4.71523	0.632753	4.48689	0.397635	0.106391	0.951574	11.7424	44.3197	22.3227	0.08433	FALSE
PS59-232-001	GL	WVZ	84.1658	1.00667	-3577	178.162	0.190547	1.39135		40.8123	3.7385	11.0586	146.399	10.0208	3.27477	3.23804	0.494387	3.67751	0.245997	0.0693518	1.13572	12.604	46.69	22.3683	0.075971	FALSE
PS59-232-002	GL	WVZ	84.1658	1.00667	-3577	178.162	0.217137	1.54573		46.3972	4.27125	12.4185	154.22	11.0384	3.79578	3.50422	0.577402	4.1363	0.274223	0.0743839	1.18038	13.2404	47.1099	21.5076	0.078255	TRUE
PS59-232-003	GL	WVZ	84.1658	1.00667	-3577	178.162	0.196339	1.41296		40.8648	3.81833	10.8666	147.526	10.0797	3.39376	3.35345	0.499385	3.46724	0.246769	0.0716043	1.03393	12.1859	46.833	21.76	0.0735867	TRUE
PS59-232-004	GL	WVZ	84.1658	1.00667	-3577	178.162	0.21565	1.55823		45.366	4.17963	12.1127	151.506	11.0812	3.70256	3.58355	0.493305	3.96579	0.277272	0.0771605	1.10666	12.6595	46.4428	24.5542	0.0773736	FALSE
PS59-232-006	GL	WVZ	84.1658	1.00667	-3577	178.162	0.231438	1.47004	0.46	50.0891	4.22797	12.057	157.01	10.5884	3.51464	3.75785	0.53296	4.43594	0.291855	0.0805038	1.18045	13.3292	46.6791	22.6227	0.0776654	FALSE	381.521
PS59-232-009	GL	WVZ	84.1658	1.00667	-3577	178.162	0.200341	1.41521		41.7926	3.87066	11.1308	149.094	10.0381	3.40379	3.43196	0.482235	3.57899	0.250237	0.0779364	1.04284	12.1775	44.0355	23.0817	0.0729135	FALSE
PS59-232-030	GL	WVZ	84.1658	1.00667	-3577	178.162	0.198948	1.4438		42.4538	3.88291	11.1634	150.015	10.1475	3.58518	3.46233	0.482177	3.80263	0.264247	0.070934	1.09829	12.2616	48.8106	23.1521	0.0763206	FALSE
PS59-232-044	GL	WVZ	84.1658	1.00667	-3577	178.162	0.227928	1.48293		50.8776	4.14206	12.2162	157.958	10.8377	3.42606	3.74107	0.491465	4.53584	0.28447	0.0763419	1.21244	13.5997	49.0042	24.8567	0.0760396	FALSE
PS59-232-054	GL	WVZ	84.1658	1.00667	-3577	178.162	0.188505	1.42576		41.9469	3.86078	11.4334	150.328	10.1521	3.47771	3.37956	0.502376	3.76887	0.256758	0.0690819	1.1152	12.4119	48.9211	22.7586	0.0759739	FALSE
PS59-232-056	GL	WVZ	84.1658	1.00667	-3577	178.162	0.211804	1.58495		50.8967	4.67218	13.6209	167.55	12.3278	4.0817	3.93342	0.659786	4.52795	0.307111	0.086461	1.15115	12.9395	45.4936	20.6444	0.0780774	TRUE
PS59-232-082	GL	WVZ	84.1658	1.00667	-3577	178.162	0.217503	1.57311		46.1387	4.17866	12.3647	151.727	10.9008	3.68536	3.57645	0.506785	4.05821	0.26465	0.0754258	1.1347	12.9007	47.4168	24.3983	0.073998	FALSE
PS59-232-105	GL	WVZ	84.1658	1.00667	-3577	178.162	0.209213	1.52162		47.6398	4.26331	12.4925	153.258	11.035	3.64525	3.63267	0.566961	4.01467	0.284836	0.0791361	1.10516	13.1143	45.9041	22.0342	0.0784094	FALSE
PS59-232-105B1	GL	WVZ	84.1658	1.00667	-3577	178.162	0.189993	1.4259		42.6176	3.91135	11.4789	150.705	10.2247	3.31291	3.45801	0.52153	3.65972	0.254322	0.0739457	1.05833	12.3243	46.7642	22.01	0.0735457	FALSE
PS59-232-105C	GL	WVZ	84.1658	1.00667	-3577	178.162	0.227018	1.46057		50.3368	4.14462	12.0926	155.379	10.5962	3.60861	3.72005	0.565661	4.48847	0.283722	0.0770326	1.20656	13.5312	48.2918	21.3777	0.0762683	TRUE
PS59-243-028	GL	SMZ	84.9783	10.0442	-4106.5	310.21	0.187379	1.25278		53.0761	4.45241	12.3143	149.703	9.93835	3.22062	4.18458	0.53164	6.16414	0.305537	0.0856084	1.47306	12.6837	48.8805	23.1629	0.0730148	FALSE
PS59-243-046	GL	SMZ	84.9783	10.0442	-4106.5	310.21	0.19045	1.23189		52.4803	4.24725	11.9979	148.772	9.84106	3.1492	4.22603	0.530559	6.09225	0.314169	0.0847737	1.4416	12.4183	49.8507	22.6136	0.0743413	FALSE
PS59-244-002	GL	SMZ	85.0417	11.0783	-3922	320.396	0.304256	1.66987		84.265	6.60639	18.1177	156.775	14.3871	4.26741	6.53107	0.806871	9.81105	0.521023	0.144093	1.50221	12.9022	45.3254	22.4543	0.0797761	FALSE
PS59-244-018	GL	SMZ	85.0417	11.0783	-3922	320.396	0.552538	1.93199		160.457	11.1801	28.111	161.025	20.2312	5.8651	12.6263	1.20094	21.0029	1.03679	0.265797	1.66343	12.7081	47.5036	23.4075	0.0821134	FALSE
PS59-248-059	GL	SMZ	85.2208	13.4183	-3502	351.324	0.350586	1.33078		108.787	6.59207	16.6097	168.142	12.6014	3.65048	7.29926	0.708752	12.284	0.577779	0.148508	1.68291	14.9038	49.1504	23.4351	0.0791558	FALSE
PS59-251-033	GL	SMZ	85.7	20.24		433.5	0.357198	1.58504		90.7114	7.64674	18.9767	194.37	13.9155	3.99989	9.03011	0.891671	8.23557	0.607277	0.186468	0.912011	10.0454	48.4271	21.2822	0.0672503	TRUE
PS59-252-001	GL	SMZ	85.62	18.2217	-4028	413.089	0.613206	1.39387	0.717	200.273	10.2829	22.3368	222.926	13.5995	3.53246	15.3998	0.953585	19.1646	1.15424	0.29109	1.24447	13.0049	52.9039	23.424	0.0749513	FALSE	320.995
PS59-252-SG1	GL	SMZ	85.62	18.2217	-4028	413.089	0.606219	1.4031		200.269	10.5169	22.6741	225.913	13.7737	3.63034	15.657	0.952907	18.5647	1.18538	0.294528	1.18571	12.791	53.1597	23.7946	0.0757091	FALSE
PS59-252-SG2	GL	SMZ	85.62	18.2217	-4028	413.089	0.606715	1.40944	0.717	199.71	10.3354	22.6199	222.673	13.7508	3.67495	15.436	0.982165	18.4663	1.17759	0.304685	1.19631	12.938	50.6621	23.0307	0.0762886	FALSE	316.977
PS59-255-004	GL	SMZ	85.785	20.2767	-4378	437.442	0.340932	1.22164		99.3398	6.46383	15.4681	193.497	10.5397	3.09956	8.58706	0.642033	9.07835	0.597599	0.165836	1.05721	11.5685	51.7803	24.0923	0.0695929	FALSE
PS59-255-006	GL	SMZ	85.785	20.2767	-4378	437.442	0.335585	1.23441		103.446	6.71124	16.3148	199.802	10.9707	3.17263	8.89875	0.691593	9.0812	0.619625	0.172074	1.0205	11.6248	51.7145	23.5902	0.0696306	FALSE
PS59-260	GL	SMZ	85.9667	29.135	-4477	512.263	0.467905	2.38095	0.569	100.867	9.61859	24.6926	139.55	19.5437	6.28415	12.5172	0.935893	7.82988	0.795679	0.2345	0.625528	8.05823	53.3783	26.384	0.0635666	FALSE	230.434
PS59-263-069	GL	EVZ	86.0483	30.6467	-4199	528.005	0.330599	2.01275	0.434	75.9571	7.7134	19.3869	155.392	15.2769	4.70268	10.4411	0.702554	6.23991	0.634633	0.195729	0.597631	7.27483	53.3446	27.5949	0.0607822	FALSE	223.862
PS59-263-075	GL	EVZ	86.0483	30.6467	-4199	528.005	0.375079	2.23224		89.111	9.3071	23.1067	146.094	17.6258	5.51368	13.745	0.80206	7.71741	0.863563	0.257057	0.56147	6.48315	53.4706	28.8092	0.0628274	FALSE
PS59-266-030	GL	EVZ	86.32	38.655	-4838.5	598.381	0.388421	1.72987		83.7913	8.37973	20.6787	197.535	14.6032	4.35105	11.4871	0.749358	7.0162	0.725273	0.219583	0.610787	7.29436	52.3135	27.5953	0.0631378	FALSE
PS59-270-010	GL	EVZ	86.7425	49.8425	-4766	682.277	0.404579	1.51818		60.125	7.18714	18.3	236.636	12.9756	3.79737	9.46824	0.713509	4.60011	0.540719	0.187662	0.485847	6.35017	50.4537	25.6479	0.0571087	FALSE
PS59-270-014	GL	EVZ	86.7425	49.8425	-4766	682.277	0.407656	1.51348		60.196	7.17064	18.1171	238.701	12.8248	3.5775	9.44992	0.741321	4.83186	0.528546	0.186758	0.511312	6.37	50.5997	24.439	0.0559312	FALSE
PS59-270-016	GL	EVZ	86.7425	49.8425	-4766	682.277	0.428783	1.58376	0.508565	64.752	7.81224	19.5264	245.477	13.7391	3.99966	10.3008	0.744024	4.97584	0.59554	0.198185	0.483053	6.28611	51.9757	26.2443	0.0578149	FALSE	260.45
PS59-270-036	GL	EVZ	86.7425	49.8425	-4766	682.277	0.406157	1.52793		60.5169	7.29525	18.2858	237.357	12.6416	3.66898	9.41981	0.698578	4.7764	0.554974	0.204505	0.507059	6.42443	46.0614	26.1758	0.0589156	FALSE
PS59-271-002	GL	EVZ	86.8292	47.8083	-4364.5	678.573	0.239558	1.5766	0.328	27.7826	5.48206	15.2469	203.192	12.2356	3.81703	5.27794	0.626609	2.32166	0.286578	0.111829	0.43988	5.26391	47.1965	24.3324	0.0542972	FALSE	215.126
PS59-271-005	GL	EVZ	86.8292	47.8083	-4364.5	678.573	0.354244	1.46878		58.2824	6.49358	16.3941	209.391	12.0758	3.43698	8.94287	0.642492	5.07474	0.538975	0.174806	0.567463	6.5172	51.1587	25.5164	0.0602687	FALSE
PS59-271-005A	GL	EVZ	86.8292	47.8083	-4364.5	678.573	0.237851	1.58692		28.1327	5.58423	15.8453	204.34	12.8518	4.07995	5.37057	0.619247	2.31169	0.302352	0.11431	0.430437	5.23831	46.9826	25.588	0.0562978	FALSE
PS59-271-007	GL	EVZ	86.8292	47.8083	-4364.5	678.573	0.353364	1.47276		58.9145	6.61653	16.8003	212.316	12.3335	3.65371	9.2887	0.65043	5.11977	0.529455	0.177915	0.551183	6.3426	52.2087	25.8295	0.0569999	FALSE
PS59-271-014	GL	EVZ	86.8292	47.8083	-4364.5	678.573	0.344432	1.48285		59.7356	6.7979	17.2564	214.758	12.5671	3.65702	9.39272	0.611454	4.9882	0.559747	0.182129	0.531071	6.35978	51.5718	28.2218	0.0595937	FALSE
PS59-271-018	GL	EVZ	86.8292	47.8083	-4364.5	678.573	0.264766	1.44602		52.1279	5.6426	14.8763	184.629	11.6763	3.51581	6.87945	0.584297	4.32871	0.451757	0.140362	0.629224	7.57733	49.0124	25.4602	0.0656675	FALSE
PS59-271-058	GL	EVZ	86.8292	47.8083	-4364.5	678.573	0.357176	1.47012	0.453	58.4185	6.51326	16.5097	208.319	12.109	3.52148	9.10706	0.641795	5.23423	0.551049	0.175074	0.574744	6.41463	52.0185	25.7242	0.0605079	FALSE	274.384
PS59-274-008	GL	EVZ	86.7258	66.8667	-4567	807.472	0.135038	1.01832	0.247	22.3989	2.51422	7.74638	130.199	6.92784	2.38927	0.899278	0.988833	3.53806	0.317988	0.08655	3.93433	24.9076	10.3903	7.83387	0.353604	TRUE	318.858
PS59-274-014	GL	EVZ	86.7258	66.8667	-4567	807.472	0.191476	1.06055	0.226458	38.4896	3.25975	9.17795	111.255	7.79092	2.64959	1.10895	1.28412	5.77303	0.519501	0.138556	5.20587	34.7083	8.00357	7.14727	0.468464	TRUE	246.741
PS59-274-028	GL	EVZ	86.7258	66.8667	-4567	807.472	0.186692	1.03189	0.234	36.9571	3.1024	8.74382	110.037	7.48448	2.48537	1.05549	1.29182	5.46388	0.502191	0.133506	5.17663	35.0142	7.90592	6.7686	0.47579	TRUE	267.617
PS59-274-060	GL	EVZ	86.7258	66.8667	-4567	807.472	0.190271	1.05122	0.241	38.7445	3.21664	9.22555	111.144	7.69403	2.55703	1.09568	1.36804	5.7062	0.509576	0.141288	5.20791	35.3612	7.75493	6.74364	0.465078	TRUE	261.231
PS59-274-072	GL	EVZ	86.7258	66.8667	-4567	807.472	0.184121	1.03513	0.229559	37.242	3.15325	9.00735	112.411	7.62979	2.46937	1.06691	1.27616	5.59681	0.490067	0.131297	5.24579	34.9063	8.12595	7.05819	0.459331	TRUE	254.857
PS59-275-004	GL	EVZ	86.5867	69.0233	-3076	831.178	0.435567	1.53423		68.0647	7.42735	18.3246	215.195	12.9787	3.73455	9.67915	0.764985	5.49272	0.573706	0.215109	0.56748	7.0321	44.9965	23.9542	0.0592724	FALSE
PS59-276-005	GL	EVZ	86.5967	70.365	-4142	839.326	0.467694	2.42273	0.619	43.7868	9.67056	26.5903	210.828	19.4421	5.76343	10.3691	1.04157	3.7449	0.550413	0.224075	0.36116	4.22283	46.2751	25.529	0.0530822	FALSE	232.792
PS59-289-005	GL	EVZ	86.4708	69.9658	-3616	839.326	0.228268	1.4928		32.3826	5.37462	15.3235	200.203	11.8014	3.55624	5.17035	0.72121	2.89575	0.358435	0.123744	0.560069	6.26314	41.7827	21.2469	0.0693251	TRUE
PS59-289-069	GL	EVZ	86.4708	69.9658	-3616	839.326	0.228858	1.46099	0.371	31.3359	5.28204	14.6866	195.658	11.4117	3.58037	5.02103	0.706923	2.89276	0.334859	0.116889	0.576128	6.24092	42.9557	20.7754	0.0666913	FALSE	252.611
PS59-289-072	GL	EVZ	86.4708	69.9658	-3616	839.326	0.225746	1.48847		32.433	5.60554	15.3173	198.933	12.059	3.68248	5.15483	0.763591	2.7851	0.349881	0.126961	0.540291	6.29178	40.6015	20.0596	0.0678744	TRUE
PS59-290-042	GL	EVZ	86.5483	69.3583	-3025	834.326	0.186366	1.49391		16.6698	4.82673	14.1285	195.763	11.5332	3.52802	3.68033	0.589842	1.3137	0.214244	0.0823517	0.356952	4.52942	44.6904	23.9529	0.0582132	FALSE
PS59-290-044	GL	EVZ	86.5483	69.3583	-3025	834.326	0.172507	1.50085	0.555	15.3111	4.51896	13.3519	185.612	11.3035	3.43225	3.41143	0.594604	1.15564	0.193287	0.0686744	0.338755	4.48817	49.6754	22.4551	0.0566588	FALSE	415.672
PS59-290-056	GL	EVZ	86.5483	69.3583	-3025	834.326	0.184041	1.47555		16.971	4.81638	14.1697	202.54	11.5987	3.65546	3.83576	0.597917	1.3118	0.209298	0.0800875	0.341993	4.42441	47.8946	23.6985	0.0545648	FALSE
PS59-290-058	GL	EVZ	86.5483	69.3583	-3025	834.326	0.176064	1.49853		14.9164	4.4515	13.0335	188.044	11.0071	3.45644	3.50098	0.553753	1.11215	0.186813	0.0737164	0.317669	4.26064	47.4926	23.5367	0.0533601	FALSE
PS59-290-104	GL	EVZ	86.5483	69.3583	-3025	834.326	0.211773	1.62442		22.4049	5.16787	14.9633	196.532	12.5121	3.85909	4.47071	0.585675	1.77189	0.257337	0.0931531	0.396334	5.0115	47.9931	25.5488	0.0575607	FALSE
PS59-293-005	GL	EVZ	86.9108	58.555	-3932	744.782	0.27839	1.57943		37.0482	6.13855	16.9448	218.178	13.138	3.95743	6.40761	0.65549	2.94885	0.362917	0.139075	0.460211	5.7819	46.0731	25.8505	0.0566384	FALSE
PS59-293-007	GL	EVZ	86.9108	58.555	-3932	744.782	0.273968	1.59538	0.427	37.0718	6.15975	16.8508	220.616	12.9273	3.8262	6.38588	0.68647	3.07033	0.371144	0.136604	0.480801	5.80528	46.7472	24.547	0.0581196	FALSE	253.4
PS59-293-015	GL	EVZ	86.9108	58.555	-3932	744.782	0.208397	1.44423		24.1957	5.01063	14.6446	208.314	11.6538	3.55374	4.49693	0.602006	1.80295	0.255482	0.101655	0.400929	5.38049	44.2373	24.3264	0.0568125	FALSE
PS59-293-017	GL	EVZ	86.9108	58.555	-3932	744.782	0.274484	1.57193		37.3853	6.10866	16.855	219.169	12.8748	3.89162	6.56481	0.635498	2.92339	0.364957	0.138462	0.445312	5.6948	47.4124	26.5225	0.0555929	FALSE
PS59-293-037	GL	EVZ	86.9108	58.555	-3932	744.782	0.173302	1.34211		19.9786	4.20235	12.5697	201.159	10.5066	3.35013	3.70067	0.494562	1.4912	0.212222	0.070499	0.402955	5.39865	52.4925	25.4159	0.057347	FALSE
PS59-293-043	GL	EVZ	86.9108	58.555	-3932	744.782	0.221104	1.35689		25.0657	4.76467	13.4058	211.331	10.3141	3.21369	4.63224	0.590013	2.06579	0.26314	0.0917765	0.445959	5.41113	50.4731	22.7211	0.0568061	FALSE
PS59-294-018	GL	EVZ	86.8967	56.2333	-4068	732.466	0.112055	1.3886	0.389	11.1896	3.37587	10.6266	164.95	9.84783	3.19094	2.42968	0.510302	1.17354	0.157218	0.0574726	0.483003	4.60536	42.2754	20.8242	0.0647075	FALSE	366.063
PS59-294-050	GL	EVZ	86.8967	56.2333	-4068	732.466	0.156504	1.32383		15.1282	3.63515	11.0964	177.763	9.55723	3.11658	3.17034	0.48194	1.25035	0.18237	0.0627825	0.394392	4.7718	50.4972	23.0245	0.0575238	FALSE
PS59-295-001	GL	EVZ	86.8108	52.195	-4608	700.982	0.43582	1.51801	0.4674	68.5771	7.38765	18.3715	213.264	12.6559	3.74141	9.81316	0.781805	5.5534	0.574015	0.201731	0.565913	6.98828	48.6449	23.4988	0.0584944	FALSE	254.416	van der Zwan, 2017
PS59-295-002	GL	EVZ	86.8108	52.195	-4608	700.982	0.349635	1.41963	0.465	56.7059	6.62957	16.6413	201.516	12.3663	3.65353	8.26691	0.700563	4.65976	0.500982	0.168513	0.563663	6.85938	49.0579	23.7541	0.0606009	FALSE	279.426	van der Zwan, 2017
PS59-295-009	GL	EVZ	86.8108	52.195	-4608	700.982	0.430756	1.52309	0.483	67.6215	7.43157	18.3454	216.13	13.1055	3.89028	9.75079	0.774289	5.30482	0.59979	0.20541	0.54404	6.93498	47.4699	23.6932	0.0615119	FALSE	263.281
PS59-295-015	GL	EVZ	86.8108	52.195	-4608	700.982	0.429032	1.52686		67.9593	7.38564	18.1707	215.025	12.7978	3.74306	9.84819	0.707399	5.36871	0.584391	0.21652	0.545146	6.90069	45.4839	25.6866	0.0593399	FALSE
PS59-295-SG	GL	EVZ	86.8108	52.195	-4608	700.982	0.433061	1.52099		67.2088	7.49046	18.1249	213.196	12.7949	3.85775	9.83523	0.710912	5.15185	0.594755	0.202451	0.523816	6.83348	48.5808	25.4953	0.0604718	FALSE
PS59-297-001	GL	EVZ	86.6767	46.9825	-4742.5	663.942	0.13369	1.02735		16.2122	2.74764	7.68028	160.493	6.72227	2.39447	2.94472	0.301969	1.31688	0.162541	0.060159	0.447199	5.50551	48.949	25.434	0.0551974	FALSE
PS59-297-004	GL	EVZ	86.6767	46.9825	-4742.5	663.942	0.133875	1.03431		16.4801	2.81358	7.78813	162.807	6.89619	2.29745	2.9601	0.316471	1.30304	0.162824	0.0607722	0.440203	5.56742	48.7081	24.6093	0.0550062	FALSE
PS59-297-009	GL	EVZ	86.6767	46.9825	-4742.5	663.942	0.165342	1.09993		22.6705	3.42387	9.23169	168.369	7.70943	2.54873	3.72663	0.390063	1.75988	0.21809	0.0781545	0.472244	6.08337	47.6829	23.6672	0.058522	FALSE
PS59-297-037	GL	EVZ	86.6767	46.9825	-4742.5	663.942	0.168047	1.13205		23.1482	3.45682	9.59432	172.732	7.96632	2.57452	3.84651	0.379115	1.79227	0.227716	0.0802309	0.465948	6.01797	47.943	25.3072	0.0592007	FALSE
PS59-297-044	GL	EVZ	86.6767	46.9825	-4742.5	663.942	0.0335897	0.853067	0.186	2.1618	1.29589	4.46424	108.103	4.68767	1.77528	0.700087	0.21336	0.185907	0.0448801	0.0172047	0.265548	3.0879	40.6917	20.9235	0.0641065	FALSE	416.644	Michael, 2015
PS59-297-065	GL	EVZ	86.6767	46.9825	-4742.5	663.942	0.0334423	0.881083		2.27923	1.35154	4.59509	112.126	4.74066	1.85559	0.707485	0.248697	0.173044	0.0453737	0.0201786	0.244591	3.2216	35.0612	18.4767	0.0641338	FALSE
PS59-297-081	GL	EVZ	86.6767	46.9825	-4742.5	663.942	0.172497	1.11303	0.254	22.8034	3.40481	9.35332	171.329	7.6605	2.55833	3.796	0.38771	1.84097	0.211979	0.0813173	0.484975	6.00721	46.6814	24.1245	0.0558427	FALSE	271.561
PS59-299-001	GL	EVZ	86.7475	46.2933	-4589.5	664.868	0.0502002	0.955907	0.228	3.81907	1.65181	5.3859	140.627	5.20612	2.01347	0.924939	0.248574	0.198003	0.0569796	0.0260693	0.214071	4.129	35.4799	21.6671	0.0616036	FALSE	423.328	Michael, 2015
PS59-301-030	GL	EVZ	86.6292	41.2367	-2560.5	627.272	0.360161	1.63237		71.4559	7.61773	18.6745	180.795	13.7108	4.13153	10.5558	0.722547	5.53113	0.653113	0.219119	0.523988	6.76933	48.1741	25.8454	0.0618723	FALSE
PS59-301-SG	GL	EVZ	86.6292	41.2367	-2560.5	627.272	0.0403127	0.982722	0.153	5.0835	1.21931	4.0069	140.153	4.22565	1.74589	0.971067	0.177418	0.367554	0.0650992	0.0219268	0.378505	5.23497	44.2868	22.5845	0.0670389	FALSE	381.842
PS59-305-040	GL	EVZ	86.4192	41.0817	-4456	619.309	0.22968	1.30548		36.1068	5.01975	13.3208	200.185	10.2431	3.29649	5.47618	0.551044	2.63999	0.315692	0.112716	0.482086	6.59343	48.5837	24.1737	0.0576482	FALSE
PS59-305-SG1	GL	EVZ	86.4192	41.0817	-4456	619.309	0.433827	1.94732	0.618	82.236	9.33974	24.0925	180.123	17.4172	5.01889	12.3217	0.915646	6.91435	0.820797	0.256319	0.561152	6.67408	48.0717	26.312	0.066614	FALSE	256.512
PS59-305-SG2	GL	EVZ	86.4192	41.0817	-4456	619.309	0.442454	1.56998		93.4837	8.60366	20.1263	225.973	13.6092	3.92601	12.5022	0.768623	7.1133	0.758541	0.257669	0.568966	7.4774	48.5203	26.1848	0.0606728	FALSE
PS59-305-SG3	GL	EVZ	86.4192	41.0817	-4456	619.309	0.290298	1.60237		52.8109	6.54414	16.6073	195.545	11.9157	3.71673	8.28316	0.655696	4.15763	0.50671	0.175611	0.501938	6.37569	47.1676	25.3277	0.0611735	FALSE
PS59-306-026	GL	EVZ	86.4117	40.6883	-4567.5	615.234	0.351074	1.60861		63.9285	7.48202	18.8823	200.215	13.4856	3.91565	9.96273	0.669194	5.25969	0.624592	0.207769	0.527936	6.41676	47.9511	28.2165	0.0626928	FALSE
PS59-307-012	GL	EVZ	86.3533	38.145	-4707	596.159	0.25529	1.67755	0.397	49.0652	5.9661	16.3504	176.57	12.9487	4.33806	7.13356	0.631959	3.96445	0.452796	0.144656	0.555746	6.87807	49.3139	25.8726	0.063474	FALSE	242.807
PS59-307-020	GL	EVZ	86.3533	38.145	-4707	596.159	0.345375	1.61349		68.2526	7.35411	18.6776	206.89	13.5645	4.06377	9.90279	0.68929	5.58644	0.610832	0.187814	0.564127	6.89226	52.7266	27.0969	0.0616828	FALSE
PS59-307-SG1	GL	EVZ	86.3533	38.145	-4707	596.159	0.259146	1.64158	0.398	48.2008	5.75147	15.9016	172.59	12.9338	4.16957	6.91512	0.638394	3.84701	0.437008	0.141231	0.556319	6.97035	48.9631	24.9087	0.0631961	FALSE	250.289
PS59-309-001	GL	EVZ	86.2375	35.8942	-4631	574.676	0.422242	1.79854	0.639	95.3339	8.67326	21.6808	173.159	15.1787	4.56472	13.1092	0.756444	8.00664	0.830769	0.251681	0.610766	7.27231	52.0864	28.6615	0.0633731	FALSE	294.731	van der Zwan, 2017
PS59-309-037	GL	EVZ	86.2375	35.8942	-4631	574.676	0.281429	1.67233		57.3946	6.55147	17.0733	171.404	13.4894	4.30048	7.46932	0.695916	4.46309	0.471958	0.153982	0.597523	7.68405	48.5077	24.5335	0.0631863	FALSE
PS59-309-039	GL	EVZ	86.2375	35.8942	-4631	574.676	0.284476	1.68897		57.7108	6.32199	17.1004	169.717	13.3435	4.15786	7.32965	0.684658	4.48211	0.460828	0.15036	0.611504	7.87361	48.7475	24.9765	0.0628717	FALSE
PS59-310-001	GL	EVZ	86.0092	32.51	-4059	541.71	0.440039	2.29299		102.57	10.42	25.5419	144.941	18.4474	5.75222	15.8024	0.878413	9.90668	0.979851	0.305689	0.626912	6.4908	51.6943	29.0773	0.0620066	FALSE
PS59-311-002	GL	EVZ	85.96	31.1625	-3464	528.376	0.318459	1.36286	0.386	61.8227	6.02105	15.1287	182.456	11.0533	3.51153	8.02341	0.592814	5.31167	0.506287	0.159801	0.662022	7.7053	50.2087	25.5201	0.0631013	FALSE	255.144
PS59-312-011	GL	SMZ	85.905	27.2992	-4105.5	498.558	0.38358	1.78755	0.51	92.6264	8.32638	20.7838	166.99	15.2773	4.97894	11.8579	0.782333	8.46686	0.772756	0.238345	0.714026	7.81136	49.751	26.5664	0.065168	FALSE	245.383
PS59-313-026	GL	SMZ	85.9	25.7		483.9	0.0638831	1.28874		19.5086	2.53535	8.60528	103.652	9.06476	3.35976	2.28075	0.353566	1.60037	0.146913	0.0398798	0.701687	8.55358	57.1908	24.3385	0.0644143	FALSE
PS59-315-001	GL	SMZ	85.8083	20.45	-4762	440.22	0.313557	1.45636		83.0644	6.3836	16.4602	170.635	12.2007	3.65073	8.38841	0.698883	8.28905	0.573279	0.166919	0.988155	9.90228	50.2544	23.5522	0.0683418	FALSE
PS59-315-002A	GL	SMZ	85.8083	20.45	-4762	440.22	0.306586	1.45021		83.8727	6.40776	16.4513	172.869	12.079	3.67984	8.069	0.675328	8.00342	0.565795	0.167497	0.991873	10.3944	48.174	24.3605	0.0701196	FALSE
PS59-318-098A	GL	SMZ	85.8567	22.2933	-4802	457.259	0.509596	2.37895		120.155	11.3707	29.1213	138.08	22.1607	6.6856	16.3225	1.1356	11.2739	1.11942	0.326952	0.690695	7.36128	49.9232	25.644	0.0685815	FALSE
a H2O data in italic and underlined are from the litherature as noted in the reference column. Data published by van der Zwan et al. (2017) and Wanless et al. (2014) show systematic interlaboratory variations with data in this study and in Michael et al. (2015). Therefore, we corrected H2O data from these two references by 1.23*the original reported values to minimize the interlaboratory bias.
bTRUE means this sample passes the BABB filter, and FALSE not.
