# Supplementary material for: A subduction influence on ocean ridge basalts outside the Pacific subduction shield
Source: Nat Commun. 2021 Aug 6;12:4757. doi: 10.1038/s41467-021-25027-2 (PMC8346520; doi:10.1038/s41467-021-25027-2)
Supplement: Supplementary file 5 — Dataset 3 [file 41467_2021_25027_MOESM5_ESM.xlsx]

## Sheet: Data 3
Supplementary Data 3. Rb/Nb, Ba/Nb, Nb/U, Ce/Pb, Th/Nb and H2O/Ce ratios for Gakkel samples averaged per dredging station
station name	Rb/Nb ave	Ba/Nb ave	Nb/U ave	Ce/Pb ave	Th/Nb ave	pass BABB filter	H2O/Ce ave with corrected literature data
HLY0102-006	0.783261	9.96036	37.9031	22.3072	0.079391	TRUE	312.33
HLY0102-007	0.929649	11.1579	41.4902	21.7537	0.0811643	TRUE	331.919
HLY0102-008	1.21531	13.992	44.7088	20.709	0.0748452	TRUE	321.296
HLY0102-012	0.911444	11.8733	41.136	21.2156	0.0842794	TRUE	380.753
HLY0102-013	0.885262	11.8772	41.2349	21.3299	0.0844454	TRUE	358.231
HLY0102-014	0.983781	12.7948	41.8777	21.167	0.0862623	TRUE	348.979
HLY0102-015	0.992848	12.6334	40.8425	21.6413	0.0863378	TRUE	329.507
HLY0102-018	0.924146	11.1219	39.4512	22.3997	0.0827742	TRUE	321.3
HLY0102-019	0.85014	11.5068	40.1828	21.5459	0.0868605	TRUE	338.667
HLY0102-021	0.885358	10.7322	44.5344	20.9521	0.0769283	TRUE	367.723
HLY0102-022	0.879373	11.166	41.4964	22.3692	0.0833907	TRUE	331.753
HLY0102-023	1.0821	13.9841	41.2029	21.8713	0.0943885	TRUE	336.777
HLY0102-024	1.09094	14.0504	41.3881	21.1731	0.0923402	TRUE	346.554
HLY0102-025	0.977955	11.7228	43.6596	23.3366	0.0854317	FALSE	315.523
HLY0102-026	0.766877	9.82622	40.7794	23.1757	0.0826329	TRUE	317.468
HLY0102-027	0.83754	9.63863	41.5151	21.2709	0.0762754	TRUE	289.282
HLY0102-035	0.975773	11.1111	51.0624	25.5798	0.0757818	FALSE	264.697
HLY0102-036	1.33162	14.703	48.8578	24.5789	0.0847356	FALSE	281.299
HLY0102-037	0.928978	9.77447	49.3725	23.0081	0.0725847	FALSE	316.099
HLY0102-038	0.969889	10.6115	49.8	23.0228	0.0719351	FALSE	285.428
HLY0102-041	0.878217	10.2881	50.8477	22.4587	0.0669294	FALSE	281.124
HLY0102-042	1.09322	11.0428	50.8439	23.4917	0.0736598	FALSE	288.62
HLY0102-045	0.556474	6.59461	48.4463	22.2719	0.0650603	FALSE	271.416
HLY0102-046	0.751845	8.95661	46.7749	23.0328	0.0699938	FALSE
HLY0102-047	0.637724	7.06379	51.1804	24.4991	0.0636922	FALSE	238.242
HLY0102-048	0.650244	7.60507	50.8371	25.3476	0.0649377	FALSE	256.332
HLY0102-049	0.593873	6.71311	49.887	26.6686	0.0651885	FALSE	241.544
HLY0102-050	0.545486	6.99435	50.2907	24.5967	0.0602327	FALSE	254.823
HLY0102-051	0.380521	5.135	46.497	23.0871	0.0543504	FALSE	231.498
HLY0102-052	0.487843	6.31448	49.3491	24.5589	0.0581099	FALSE	276.157
HLY0102-053	0.492676	6.52325	51.4101	24.9844	0.0621683	FALSE	277.983
HLY0102-054	0.463596	5.83821	45.3146	23.0674	0.0613635	FALSE	247.177
HLY0102-055	0.796582	5.65734	24.9895	15.7933	0.099805	TRUE	414.963
HLY0102-057	0.439634	5.36936	44.7763	23.3746	0.0583257	FALSE	246.796
HLY0102-058	0.455846	5.66137	48.3533	24.0774	0.0586046	FALSE	229.198
HLY0102-059	0.573487	6.37847	42.587	19.8699	0.0694568	FALSE	244.059
HLY0102-060	0.404957	5.19238	45.0592	21.4335	0.0568208	FALSE	236.636
HLY0102-061	0.314391	4.60826	43.911	22.1624	0.054026	FALSE	205.693
HLY0102-062	0.352152	4.9065	46.3452	23.2232	0.0535394	FALSE	218.685
HLY0102-063	0.378745	5.07936	44.6271	22.5846	0.0566986	FALSE	247.113
HLY0102-064	0.417213	5.19506	44.6385	22.8287	0.0578578	FALSE	245.895
HLY0102-065	0.369371	5.17528	49.0005	21.3355	0.0544351	FALSE	282.6
HLY0102-066	0.4251	5.45044	46.932	24.7022	0.0565968	FALSE	273.694
HLY0102-067	0.512142	6.09328	37.9762	19.4728	0.0724233	TRUE	213.29
HLY0102-068	0.503139	6.20263	43.0464	23.0294	0.0639525	FALSE	254.656
HLY0102-070	0.4187	4.80298	43.9138	22.8813	0.0569636	FALSE	247.842
HLY0102-073	0.416806	5.422	45.3589	23.3009	0.0568398	FALSE	230.601
HLY0102-074	0.399227	5.03581	42.2994	23.1725	0.0563247	FALSE	288.217
HLY0102-075	0.551312	6.98687	48.7777	23.4598	0.060612	FALSE	233.187
HLY0102-076	0.286647	4.38433	44.3047	19.9653	0.054991	FALSE	557.088
HLY0102-077	0.493655	5.82548	46.9157	20.8473	0.0584144	FALSE	259.298
HLY0102-078	0.455957	5.85521	44.0597	21.7647	0.0583382	FALSE	251.512
HLY0102-079	0.468485	5.78488	44.7059	22.1557	0.0605223	FALSE	310.924
HLY0102-080	0.495743	5.92842	45.6457	23.8001	0.061155	FALSE	449.47
HLY0102-081	0.510409	5.95557	45.6808	22.6868	0.0633156	FALSE	314.672
HLY0102-082	0.502587	6.43627	49.3803	23.8816	0.0604054	FALSE	238.656
HLY0102-083	0.492778	6.21669	49.0853	24.4555	0.0613839	FALSE	253.842
HLY0102-084	0.58159	6.3806	48.9912	26.5367	0.0678833	FALSE	321.689
HLY0102-085	0.619423	7.02494	47.7578	24.8602	0.0677887	FALSE	261.759
HLY0102-086	0.635624	7.36591	50.4693	24.7919	0.0662072	FALSE	224.792
HLY0102-088	0.583641	6.74031	49.3556	24.5568	0.0649139	FALSE	274.659
HLY0102-089	0.658462	7.30689	49.7771	24.4619	0.0667005	FALSE
HLY0102-090	0.558251	6.85913	48.2373	24.4572	0.064163	FALSE	288.269
HLY0102-091	0.613071	7.15332	49.3155	26.2363	0.0647267	FALSE	253.763
HLY0102-094	0.691547	8.25742	49.8134	25.0172	0.0663073	FALSE	229.86
HLY0102-095	0.637922	7.9832	50.8832	24.7139	0.0645028	FALSE	259.516
HLY0102-096	0.622707	7.11883	49.3938	24.8991	0.0647934	FALSE	256.266
HLY0102-R001	0.473508	5.5117	41.8316	20.6083	0.0743542	FALSE	339.582
HLY0102-R002	0.866825	10.7579	39.349	23.3175	0.0825664	TRUE	364.952
HLY0102-R003	0.830516	9.99671	40.6358	22.8487	0.0788677	TRUE	322.205
HLY0102-R005	1.13786	14.9332	40.0912	21.7805	0.0922975	TRUE	343.718
HLY0102-R006	0.895774	10.0269	42.0802	23.5846	0.0758321	FALSE	338.612
HLY0102-R007	0.95938	11.936	43.147	23.8741	0.0770697	FALSE	342.538
HLY0102-R012	0.632948	7.6997	50.6365	27.75	0.064182	FALSE	263.746
HLY0102-R015	0.355962	4.94182	43.7407	23.6038	0.056485	FALSE
HLY0102-R016	0.358135	4.9966	44.288	24.3401	0.0553628	FALSE	224.556
HLY0102-R017	0.468638	5.37429	36.4432	21.9252	0.0815815	FALSE	311.213
HLY0102-R018	0.411148	5.58363	46.0627	24.468	0.0570453	FALSE
HLY0102-R019	0.407665	5.44007	47.8752	24.3689	0.0563198	FALSE	232.393
HLY0102-R020	0.668319	8.58323	50.5052	23.2282	0.0660026	FALSE	246.788
PS59-199	0.734101	7.97193	46.4053	21.3433	0.0686277	TRUE	319.673
PS59-204	1.22153	14.3625	47.5201	23.0831	0.0834362	FALSE	254.388
PS59-211	0.992109	11.9141	40.659	22.0547	0.0811169	TRUE	451.61
PS59-212	0.897447	10.8418	40.9228	22.785	0.0822396	TRUE	136.592
PS59-216	0.896254	10.7769	42.0989	21.2925	0.0793099	TRUE	317.385
PS59-218	1.09663	12.3767	46.5827	20.2233	0.0766295	TRUE	408.601
PS59-221	1.02101	12.036	43.5286	21.9714	0.0800408	TRUE	350.998
PS59-222	1.10335	13.0887	44.2697	21.9572	0.0845753	TRUE	347.415
PS59-223	1.00356	13.3777	43.7086	22.5029	0.0919033	FALSE	373.597
PS59-224	1.03079	12.0303	49.2333	21.9908	0.076047	TRUE	390.82
PS59-225	0.887258	9.81214	45.0185	20.5775	0.0768561	TRUE
PS59-226	0.818025	9.60022	44.8452	23.1686	0.0764547	FALSE	362.154
PS59-227	0.981246	12.1184	42.5336	22.2288	0.0892351	FALSE	311.919
PS59-228	0.867956	11.146	41.9439	22.2052	0.0809616	TRUE	341.14
PS59-229	0.925377	11.2818	42.6884	21.7765	0.0831089	TRUE	336.006
PS59-230	1.03063	12.7526	41.4325	20.5185	0.088977	TRUE
PS59-231	0.771435	9.38716	45.2688	23.0704	0.0782495	FALSE	332.589
PS59-232	1.12584	12.8057	47.0283	22.6519	0.0760284	FALSE	381.521
PS59-243	1.45733	12.551	49.3656	22.8882	0.0736781	FALSE
PS59-244	1.58282	12.8051	46.4145	22.9309	0.0809447	FALSE
PS59-248	1.68291	14.9038	49.1504	23.4351	0.0791558	FALSE
PS59-251	0.912011	10.0454	48.4271	21.2822	0.0672503	TRUE
PS59-252	1.20883	12.9113	52.2419	23.4164	0.0756497	FALSE	318.986
PS59-255	1.03886	11.5967	51.7474	23.8413	0.0696118	FALSE
PS59-260	0.625528	8.05823	53.3783	26.384	0.0635666	FALSE	230.434
PS59-263	0.57955	6.87899	53.4076	28.202	0.0618048	FALSE	223.862
PS59-266	0.610787	7.29436	52.3135	27.5953	0.0631378	FALSE
PS59-270	0.496818	6.35768	49.7726	25.6268	0.0574426	FALSE	260.45
PS59-271	0.532	6.24482	50.0213	25.8104	0.0590904	FALSE	244.755
PS59-274	4.95411	32.9795	8.43613	7.11031	0.444453	TRUE	269.861
PS59-275	0.56748	7.0321	44.9965	23.9542	0.0592724	FALSE
PS59-276	0.36116	4.22283	46.2751	25.529	0.0530822	FALSE	232.792
PS59-289	0.558829	6.26528	41.7799	20.694	0.0679636	TRUE	252.611
PS59-290	0.350341	4.54283	47.5492	23.8384	0.0560715	FALSE	415.672
PS59-293	0.439361	5.57871	47.9059	24.8973	0.0568861	FALSE	253.4
PS59-294	0.438698	4.68858	46.3863	21.9243	0.0611156	FALSE	366.063
PS59-295	0.548516	6.90336	47.8475	24.4256	0.0600838	FALSE	265.708
PS59-297	0.402958	5.07014	45.1025	23.2203	0.0588585	FALSE	344.103
PS59-299	0.214071	4.129	35.4799	21.6671	0.0616036	FALSE	423.328
PS59-301	0.451247	6.00215	46.2304	24.2149	0.0644556	FALSE	381.842
PS59-305	0.528535	6.78015	48.0858	25.4996	0.0615271	FALSE	256.512
PS59-306	0.527936	6.41676	47.9511	28.2165	0.0626928	FALSE
PS59-307	0.558731	6.91356	50.3345	25.9594	0.0627843	FALSE	246.548
PS59-309	0.606598	7.60999	49.7805	26.0572	0.0631437	FALSE	294.731
PS59-310	0.626912	6.4908	51.6943	29.0773	0.0620066	FALSE
PS59-311	0.662022	7.7053	50.2087	25.5201	0.0631013	FALSE	255.144
PS59-312	0.714026	7.81136	49.751	26.5664	0.065168	FALSE	245.383
PS59-313	0.701687	8.55358	57.1908	24.3385	0.0644143	FALSE
PS59-315	0.990014	10.1484	49.2142	23.9563	0.0692307	FALSE
PS59-318	0.690695	7.36128	49.9232	25.644	0.0685815	FALSE
